# Supplementary material for: A Biocatalytic Platform for the Synthesis of Enantiopure Propargylic Alcohols and Amines
Source: Org Lett. 2022 Jun 7;24(23):4252–7. doi: 10.1021/acs.orglett.2c01547 (PMC9208015; doi:10.1021/acs.orglett.2c01547)
Supplement: Supplementary file 2 — ol2c01547_si_002.pdb [file ol2c01547_si_002.pdb]

ATOM      1  N   GLY A   3      16.147   1.215  31.150  1.00 24.33           N  
ATOM      2  CA  GLY A   3      16.985   2.425  30.920  1.00 23.55           C  
ATOM      3  C   GLY A   3      16.283   3.515  30.134  1.00 22.75           C  
ATOM      4  O   GLY A   3      15.252   3.282  29.492  1.00 22.94           O  
ATOM      5  H   GLY A   3      16.291   0.387  30.590  1.00  0.00           H  
ATOM      6  HA2 GLY A   3      17.877   2.125  30.370  1.00  0.00           H  
ATOM      7  HA3 GLY A   3      17.288   2.830  31.886  1.00  0.00           H  
ATOM      8  N   LEU A   4      16.858   4.710  30.188  1.00 21.34           N  
ATOM      9  CA  LEU A   4      16.323   5.863  29.481  1.00 20.38           C  
ATOM     10  C   LEU A   4      16.696   5.763  28.010  1.00 18.71           C  
ATOM     11  O   LEU A   4      17.664   5.081  27.668  1.00 18.50           O  
ATOM     12  CB  LEU A   4      16.901   7.156  30.046  1.00 20.98           C  
ATOM     13  CG  LEU A   4      16.650   7.397  31.532  1.00 21.69           C  
ATOM     14  CD1 LEU A   4      17.664   8.393  32.068  1.00 21.71           C  
ATOM     15  CD2 LEU A   4      15.222   7.869  31.760  1.00 21.81           C  
ATOM     16  H   LEU A   4      17.697   4.823  30.739  1.00  0.00           H  
ATOM     17  HA  LEU A   4      15.238   5.877  29.580  1.00  0.00           H  
ATOM     18  HB2 LEU A   4      16.465   7.988  29.493  1.00  0.00           H  
ATOM     19  HB3 LEU A   4      17.977   7.156  29.874  1.00  0.00           H  
ATOM     20  HG  LEU A   4      16.786   6.453  32.059  1.00  0.00           H  
ATOM     21 HD11 LEU A   4      17.482   8.563  33.129  1.00  0.00           H  
ATOM     22 HD12 LEU A   4      18.670   7.996  31.931  1.00  0.00           H  
ATOM     23 HD13 LEU A   4      17.569   9.335  31.528  1.00  0.00           H  
ATOM     24 HD21 LEU A   4      15.060   8.036  32.825  1.00  0.00           H  
ATOM     25 HD22 LEU A   4      14.527   7.110  31.402  1.00  0.00           H  
ATOM     26 HD23 LEU A   4      15.056   8.799  31.217  1.00  0.00           H  
ATOM     27  N   PRO A   5      15.941   6.448  27.132  1.00 16.71           N  
ATOM     28  CA  PRO A   5      16.362   6.507  25.737  1.00 15.91           C  
ATOM     29  C   PRO A   5      17.754   7.133  25.626  1.00 15.10           C  
ATOM     30  O   PRO A   5      18.003   8.169  26.249  1.00 14.89           O  
ATOM     31  CB  PRO A   5      15.313   7.412  25.080  1.00 15.87           C  
ATOM     32  CG  PRO A   5      14.135   7.386  25.989  1.00 16.09           C  
ATOM     33  CD  PRO A   5      14.681   7.173  27.365  1.00 16.37           C  
ATOM     34  HA  PRO A   5      16.349   5.514  25.288  1.00  0.00           H  
ATOM     35  HB2 PRO A   5      15.695   8.428  24.982  1.00  0.00           H  
ATOM     36  HB3 PRO A   5      15.039   7.019  24.101  1.00  0.00           H  
ATOM     37  HG2 PRO A   5      13.465   6.570  25.717  1.00  0.00           H  
ATOM     38  HG3 PRO A   5      13.605   8.337  25.941  1.00  0.00           H  
ATOM     39  HD2 PRO A   5      14.867   8.126  27.861  1.00  0.00           H  
ATOM     40  HD3 PRO A   5      13.996   6.564  27.955  1.00  0.00           H  
ATOM     41  N   PRO A   6      18.671   6.496  24.874  1.00 14.27           N  
ATOM     42  CA  PRO A   6      19.971   7.129  24.656  1.00 14.10           C  
ATOM     43  C   PRO A   6      19.859   8.494  23.991  1.00 14.09           C  
ATOM     44  O   PRO A   6      18.896   8.757  23.259  1.00 13.79           O  
ATOM     45  CB  PRO A   6      20.694   6.143  23.731  1.00 14.01           C  
ATOM     46  CG  PRO A   6      20.069   4.829  24.029  1.00 14.07           C  
ATOM     47  CD  PRO A   6      18.633   5.125  24.335  1.00 14.04           C  
ATOM     48  HA  PRO A   6      20.507   7.217  25.601  1.00  0.00           H  
ATOM     49  HB2 PRO A   6      20.543   6.413  22.686  1.00  0.00           H  
ATOM     50  HB3 PRO A   6      21.758   6.117  23.965  1.00  0.00           H  
ATOM     51  HG2 PRO A   6      20.553   4.364  24.888  1.00  0.00           H  
ATOM     52  HG3 PRO A   6      20.140   4.175  23.160  1.00  0.00           H  
ATOM     53  HD2 PRO A   6      18.025   5.078  23.432  1.00  0.00           H  
ATOM     54  HD3 PRO A   6      18.253   4.432  25.085  1.00  0.00           H  
ATOM     55  N   GLY A   7      20.836   9.352  24.267  1.00 13.97           N  
ATOM     56  CA  GLY A   7      20.925  10.651  23.619  1.00 14.19           C  
ATOM     57  C   GLY A   7      21.611  10.524  22.273  1.00 14.31           C  
ATOM     58  O   GLY A   7      22.032   9.429  21.889  1.00 14.02           O  
ATOM     59  H   GLY A   7      21.537   9.094  24.947  1.00  0.00           H  
ATOM     60  HA2 GLY A   7      21.498  11.329  24.251  1.00  0.00           H  
ATOM     61  HA3 GLY A   7      19.922  11.052  23.476  1.00  0.00           H  
ATOM     62  N   PRO A   8      21.750  11.648  21.550  1.00 14.83           N  
ATOM     63  CA  PRO A   8      22.445  11.619  20.260  1.00 14.94           C  
ATOM     64  C   PRO A   8      23.921  11.260  20.406  1.00 15.10           C  
ATOM     65  O   PRO A   8      24.474  11.311  21.510  1.00 15.57           O  
ATOM     66  CB  PRO A   8      22.291  13.055  19.727  1.00 15.10           C  
ATOM     67  CG  PRO A   8      21.286  13.719  20.603  1.00 15.18           C  
ATOM     68  CD  PRO A   8      21.330  13.010  21.919  1.00 14.90           C  
ATOM     69  HA  PRO A   8      21.954  10.916  19.587  1.00  0.00           H  
ATOM     70  HB2 PRO A   8      21.940  13.039  18.695  1.00  0.00           H  
ATOM     71  HB3 PRO A   8      23.244  13.580  19.789  1.00  0.00           H  
ATOM     72  HG2 PRO A   8      21.539  14.771  20.734  1.00  0.00           H  
ATOM     73  HG3 PRO A   8      20.292  13.627  20.164  1.00  0.00           H  
ATOM     74  HD2 PRO A   8      20.348  13.002  22.392  1.00  0.00           H  
ATOM     75  HD3 PRO A   8      22.067  13.471  22.577  1.00  0.00           H  
ATOM     76  N   LEU A   9      24.553  10.900  19.296  1.00 15.01           N  
ATOM     77  CA  LEU A   9      25.983  10.617  19.299  1.00 15.25           C  
ATOM     78  C   LEU A   9      26.765  11.858  19.702  1.00 16.03           C  
ATOM     79  O   LEU A   9      26.462  12.965  19.249  1.00 15.87           O  
ATOM     80  CB  LEU A   9      26.461  10.181  17.918  1.00 14.74           C  
ATOM     81  CG  LEU A   9      25.950   8.866  17.345  1.00 14.45           C  
ATOM     82  CD1 LEU A   9      26.525   8.719  15.947  1.00 14.25           C  
ATOM     83  CD2 LEU A   9      26.325   7.676  18.216  1.00 14.45           C  
ATOM     84  H   LEU A   9      24.034  10.821  18.433  1.00  0.00           H  
ATOM     85  HA  LEU A   9      26.187   9.820  20.014  1.00  0.00           H  
ATOM     86  HB2 LEU A   9      26.177  10.967  17.218  1.00  0.00           H  
ATOM     87  HB3 LEU A   9      27.550  10.133  17.942  1.00  0.00           H  
ATOM     88  HG  LEU A   9      24.864   8.916  17.272  1.00  0.00           H  
ATOM     89 HD11 LEU A   9      26.177   7.784  15.507  1.00  0.00           H  
ATOM     90 HD12 LEU A   9      26.197   9.555  15.330  1.00  0.00           H  
ATOM     91 HD13 LEU A   9      27.614   8.712  16.001  1.00  0.00           H  
ATOM     92 HD21 LEU A   9      25.901   7.806  19.212  1.00  0.00           H  
ATOM     93 HD22 LEU A   9      27.410   7.608  18.290  1.00  0.00           H  
ATOM     94 HD23 LEU A   9      25.933   6.762  17.771  1.00  0.00           H  
ATOM     95  N   GLU A  10      27.765  11.665  20.555  1.00 17.53           N  
ATOM     96  CA  GLU A  10      28.668  12.747  20.937  1.00 18.99           C  
ATOM     97  C   GLU A  10      29.564  13.135  19.755  1.00 18.64           C  
ATOM     98  O   GLU A  10      29.890  14.305  19.587  1.00 18.90           O  
ATOM     99  CB  GLU A  10      29.504  12.335  22.155  1.00 20.79           C  
ATOM    100  CG  GLU A  10      30.255  13.477  22.836  1.00 22.43           C  
ATOM    101  CD  GLU A  10      31.693  13.668  22.367  1.00 24.12           C  
ATOM    102  OE1 GLU A  10      32.185  12.910  21.499  1.00 25.87           O  
ATOM    103  OE2 GLU A  10      32.346  14.596  22.889  1.00 25.62           O1-
ATOM    104  H   GLU A  10      27.904  10.746  20.950  1.00  0.00           H  
ATOM    105  HA  GLU A  10      28.067  13.614  21.211  1.00  0.00           H  
ATOM    106  HB2 GLU A  10      28.835  11.885  22.888  1.00  0.00           H  
ATOM    107  HB3 GLU A  10      30.228  11.583  21.840  1.00  0.00           H  
ATOM    108  HG2 GLU A  10      29.711  14.402  22.645  1.00  0.00           H  
ATOM    109  HG3 GLU A  10      30.262  13.295  23.911  1.00  0.00           H  
ATOM    110  N   ASN A  11      29.948  12.144  18.950  1.00 18.42           N  
ATOM    111  CA  ASN A  11      30.723  12.349  17.729  1.00 18.25           C  
ATOM    112  C   ASN A  11      30.001  11.618  16.601  1.00 16.65           C  
ATOM    113  O   ASN A  11      29.964  10.389  16.586  1.00 16.10           O  
ATOM    114  CB  ASN A  11      32.133  11.784  17.924  1.00 19.87           C  
ATOM    115  CG  ASN A  11      33.036  11.979  16.714  1.00 22.06           C  
ATOM    116  ND2 ASN A  11      34.340  11.907  16.958  1.00 26.03           N  
ATOM    117  OD1 ASN A  11      32.580  12.183  15.583  1.00 21.37           O  
ATOM    118  H   ASN A  11      29.689  11.200  19.198  1.00  0.00           H  
ATOM    119  HA  ASN A  11      30.780  13.414  17.502  1.00  0.00           H  
ATOM    120  HB2 ASN A  11      32.052  10.716  18.126  1.00  0.00           H  
ATOM    121  HB3 ASN A  11      32.590  12.271  18.786  1.00  0.00           H  
ATOM    122 HD21 ASN A  11      34.669  11.736  17.897  1.00  0.00           H  
ATOM    123 HD22 ASN A  11      35.002  12.023  16.204  1.00  0.00           H  
ATOM    124  N   SER A  12      29.436  12.378  15.665  1.00 15.21           N  
ATOM    125  CA  SER A  12      28.644  11.804  14.568  1.00 14.59           C  
ATOM    126  C   SER A  12      29.354  11.821  13.207  1.00 14.00           C  
ATOM    127  O   SER A  12      28.692  11.778  12.164  1.00 13.44           O  
ATOM    128  CB  SER A  12      27.302  12.534  14.480  1.00 14.58           C  
ATOM    129  OG  SER A  12      27.490  13.902  14.158  1.00 14.63           O  
ATOM    130  H   SER A  12      29.555  13.380  15.710  1.00  0.00           H  
ATOM    131  HA  SER A  12      28.438  10.764  14.819  1.00  0.00           H  
ATOM    132  HB2 SER A  12      26.692  12.066  13.707  1.00  0.00           H  
ATOM    133  HB3 SER A  12      26.788  12.458  15.438  1.00  0.00           H  
ATOM    134  HG  SER A  12      26.637  14.340  14.108  1.00  0.00           H  
ATOM    135  N   SER A  13      30.688  11.864  13.206  1.00 13.61           N  
ATOM    136  CA  SER A  13      31.449  11.811  11.954  1.00 13.62           C  
ATOM    137  C   SER A  13      31.327  10.445  11.287  1.00 12.92           C  
ATOM    138  O   SER A  13      31.017   9.434  11.937  1.00 12.62           O  
ATOM    139  CB  SER A  13      32.932  12.108  12.196  1.00 14.29           C  
ATOM    140  OG  SER A  13      33.106  13.396  12.755  1.00 15.55           O  
ATOM    141  H   SER A  13      31.182  11.934  14.084  1.00  0.00           H  
ATOM    142  HA  SER A  13      31.051  12.565  11.275  1.00  0.00           H  
ATOM    143  HB2 SER A  13      33.337  11.364  12.882  1.00  0.00           H  
ATOM    144  HB3 SER A  13      33.468  12.052  11.249  1.00  0.00           H  
ATOM    145  HG  SER A  13      33.315  13.315  13.688  1.00  0.00           H  
ATOM    146  N   ALA A  14      31.576  10.419   9.982  1.00 12.42           N  
ATOM    147  CA  ALA A  14      31.715   9.154   9.269  1.00 12.39           C  
ATOM    148  C   ALA A  14      32.919   8.413   9.834  1.00 12.40           C  
ATOM    149  O   ALA A  14      33.946   9.020  10.155  1.00 12.81           O  
ATOM    150  CB  ALA A  14      31.898   9.382   7.778  1.00 12.50           C  
ATOM    151  H   ALA A  14      31.670  11.288   9.476  1.00  0.00           H  
ATOM    152  HA  ALA A  14      30.819   8.554   9.430  1.00  0.00           H  
ATOM    153  HB1 ALA A  14      31.999   8.421   7.273  1.00  0.00           H  
ATOM    154  HB2 ALA A  14      32.795   9.977   7.609  1.00  0.00           H  
ATOM    155  HB3 ALA A  14      31.031   9.911   7.382  1.00  0.00           H  
ATOM    156  N   LYS A  15      32.776   7.104   9.981  1.00 12.23           N  
ATOM    157  CA  LYS A  15      33.875   6.260  10.415  1.00 12.10           C  
ATOM    158  C   LYS A  15      33.615   4.845   9.966  1.00 11.22           C  
ATOM    159  O   LYS A  15      32.484   4.493   9.633  1.00 10.64           O  
ATOM    160  CB  LYS A  15      34.038   6.303  11.938  1.00 12.99           C  
ATOM    161  CG  LYS A  15      32.914   5.637  12.724  1.00 13.81           C  
ATOM    162  CD  LYS A  15      33.246   5.598  14.202  1.00 14.62           C  
ATOM    163  CE  LYS A  15      32.251   4.764  14.980  1.00 15.40           C  
ATOM    164  NZ  LYS A  15      32.621   4.745  16.422  1.00 16.07           N1+
ATOM    165  H   LYS A  15      31.879   6.682   9.786  1.00  0.00           H  
ATOM    166  HA  LYS A  15      34.796   6.614   9.951  1.00  0.00           H  
ATOM    167  HB2 LYS A  15      34.972   5.802  12.193  1.00  0.00           H  
ATOM    168  HB3 LYS A  15      34.108   7.345  12.250  1.00  0.00           H  
ATOM    169  HG2 LYS A  15      32.778   4.618  12.361  1.00  0.00           H  
ATOM    170  HG3 LYS A  15      31.991   6.198  12.577  1.00  0.00           H  
ATOM    171  HD2 LYS A  15      34.240   5.170  14.329  1.00  0.00           H  
ATOM    172  HD3 LYS A  15      33.243   6.615  14.595  1.00  0.00           H  
ATOM    173  HE2 LYS A  15      32.254   3.745  14.593  1.00  0.00           H  
ATOM    174  HE3 LYS A  15      31.255   5.191  14.868  1.00  0.00           H  
ATOM    175  HZ1 LYS A  15      33.238   5.520  16.621  1.00  0.00           H  
ATOM    176  HZ2 LYS A  15      31.787   4.826  16.985  1.00  0.00           H  
ATOM    177  HZ3 LYS A  15      33.090   3.877  16.638  1.00  0.00           H  
ATOM    178  N   LEU A  16      34.663   4.036   9.984  1.00 10.69           N  
ATOM    179  CA  LEU A  16      34.534   2.622   9.686  1.00 10.29           C  
ATOM    180  C   LEU A  16      33.655   1.955  10.744  1.00 10.09           C  
ATOM    181  O   LEU A  16      33.959   2.021  11.934  1.00 10.43           O  
ATOM    182  CB  LEU A  16      35.913   1.967   9.672  1.00 10.27           C  
ATOM    183  CG  LEU A  16      35.940   0.466   9.396  1.00 10.26           C  
ATOM    184  CD1 LEU A  16      35.532   0.161   7.968  1.00 10.24           C  
ATOM    185  CD2 LEU A  16      37.324  -0.085   9.689  1.00 10.35           C  
ATOM    186  H   LEU A  16      35.573   4.412  10.210  1.00  0.00           H  
ATOM    187  HA  LEU A  16      34.070   2.503   8.707  1.00  0.00           H  
ATOM    188  HB2 LEU A  16      36.371   2.135  10.647  1.00  0.00           H  
ATOM    189  HB3 LEU A  16      36.521   2.465   8.917  1.00  0.00           H  
ATOM    190  HG  LEU A  16      35.230  -0.018  10.066  1.00  0.00           H  
ATOM    191 HD11 LEU A  16      34.537   0.565   7.780  1.00  0.00           H  
ATOM    192 HD12 LEU A  16      36.245   0.617   7.281  1.00  0.00           H  
ATOM    193 HD13 LEU A  16      35.521  -0.918   7.816  1.00  0.00           H  
ATOM    194 HD21 LEU A  16      37.338  -1.157   9.491  1.00  0.00           H  
ATOM    195 HD22 LEU A  16      38.055   0.412   9.052  1.00  0.00           H  
ATOM    196 HD23 LEU A  16      37.572   0.094  10.735  1.00  0.00           H  
ATOM    197  N   VAL A  17      32.561   1.336  10.303  1.00  9.69           N  
ATOM    198  CA  VAL A  17      31.680   0.575  11.202  1.00  9.45           C  
ATOM    199  C   VAL A  17      31.752  -0.935  10.975  1.00  9.65           C  
ATOM    200  O   VAL A  17      31.313  -1.701  11.834  1.00  9.63           O  
ATOM    201  CB  VAL A  17      30.219   1.088  11.170  1.00  9.23           C  
ATOM    202  CG1 VAL A  17      30.143   2.473  11.807  1.00  9.21           C  
ATOM    203  CG2 VAL A  17      29.650   1.100   9.755  1.00  9.17           C  
ATOM    204  H   VAL A  17      32.329   1.391   9.321  1.00  0.00           H  
ATOM    205  HA  VAL A  17      32.046   0.752  12.213  1.00  0.00           H  
ATOM    206  HB  VAL A  17      29.612   0.409  11.770  1.00  0.00           H  
ATOM    207 HG11 VAL A  17      29.113   2.829  11.782  1.00  0.00           H  
ATOM    208 HG12 VAL A  17      30.779   3.163  11.253  1.00  0.00           H  
ATOM    209 HG13 VAL A  17      30.483   2.416  12.841  1.00  0.00           H  
ATOM    210 HG21 VAL A  17      29.718   0.100   9.327  1.00  0.00           H  
ATOM    211 HG22 VAL A  17      28.606   1.412   9.786  1.00  0.00           H  
ATOM    212 HG23 VAL A  17      30.219   1.797   9.140  1.00  0.00           H  
ATOM    213  N   ASN A  18      32.300  -1.363   9.836  1.00  9.87           N  
ATOM    214  CA  ASN A  18      32.625  -2.766   9.624  1.00 10.31           C  
ATOM    215  C   ASN A  18      34.063  -2.951  10.107  1.00 11.11           C  
ATOM    216  O   ASN A  18      34.996  -3.065   9.309  1.00 11.27           O  
ATOM    217  CB  ASN A  18      32.457  -3.145   8.150  1.00 10.11           C  
ATOM    218  CG  ASN A  18      32.567  -4.638   7.912  1.00  9.94           C  
ATOM    219  ND2 ASN A  18      32.367  -5.050   6.670  1.00  9.91           N  
ATOM    220  OD1 ASN A  18      32.822  -5.411   8.833  1.00  9.91           O  
ATOM    221  H   ASN A  18      32.494  -0.697   9.102  1.00  0.00           H  
ATOM    222  HA  ASN A  18      31.962  -3.383  10.230  1.00  0.00           H  
ATOM    223  HB2 ASN A  18      31.476  -2.810   7.814  1.00  0.00           H  
ATOM    224  HB3 ASN A  18      33.223  -2.637   7.565  1.00  0.00           H  
ATOM    225 HD21 ASN A  18      32.157  -4.381   5.943  1.00  0.00           H  
ATOM    226 HD22 ASN A  18      32.424  -6.034   6.449  1.00  0.00           H  
ATOM    227  N   ASP A  19      34.221  -2.971  11.427  1.00 12.42           N  
ATOM    228  CA  ASP A  19      35.547  -2.954  12.058  1.00 13.43           C  
ATOM    229  C   ASP A  19      35.829  -4.252  12.821  1.00 14.11           C  
ATOM    230  O   ASP A  19      34.994  -5.161  12.843  1.00 13.92           O  
ATOM    231  CB  ASP A  19      35.719  -1.686  12.920  1.00 13.92           C  
ATOM    232  CG  ASP A  19      34.728  -1.580  14.070  1.00 14.34           C  
ATOM    233  OD1 ASP A  19      33.921  -2.503  14.316  1.00 14.88           O  
ATOM    234  OD2 ASP A  19      34.770  -0.531  14.745  1.00 15.03           O1-
ATOM    235  H   ASP A  19      33.401  -2.999  12.016  1.00  0.00           H  
ATOM    236  HA  ASP A  19      36.280  -2.893  11.254  1.00  0.00           H  
ATOM    237  HB2 ASP A  19      35.592  -0.815  12.277  1.00  0.00           H  
ATOM    238  HB3 ASP A  19      36.730  -1.675  13.328  1.00  0.00           H  
ATOM    239  N   GLU A  20      37.008  -4.346  13.433  1.00 15.08           N  
ATOM    240  CA  GLU A  20      37.428  -5.584  14.101  1.00 16.03           C  
ATOM    241  C   GLU A  20      36.483  -6.026  15.225  1.00 14.89           C  
ATOM    242  O   GLU A  20      36.271  -7.225  15.415  1.00 14.93           O  
ATOM    243  CB  GLU A  20      38.857  -5.453  14.642  1.00 18.03           C  
ATOM    244  CG  GLU A  20      39.554  -6.793  14.831  1.00 19.81           C  
ATOM    245  CD  GLU A  20      41.019  -6.667  15.220  1.00 21.57           C  
ATOM    246  OE1 GLU A  20      41.482  -5.545  15.526  1.00 23.86           O  
ATOM    247  OE2 GLU A  20      41.716  -7.705  15.225  1.00 23.76           O1-
ATOM    248  H   GLU A  20      37.627  -3.548  13.438  1.00  0.00           H  
ATOM    249  HA  GLU A  20      37.434  -6.374  13.350  1.00  0.00           H  
ATOM    250  HB2 GLU A  20      38.817  -4.945  15.606  1.00  0.00           H  
ATOM    251  HB3 GLU A  20      39.441  -4.847  13.949  1.00  0.00           H  
ATOM    252  HG2 GLU A  20      39.035  -7.344  15.616  1.00  0.00           H  
ATOM    253  HG3 GLU A  20      39.485  -7.358  13.902  1.00  0.00           H  
ATOM    254  N   ALA A  21      35.914  -5.062  15.948  1.00 13.99           N  
ATOM    255  CA  ALA A  21      34.969  -5.351  17.031  1.00 13.41           C  
ATOM    256  C   ALA A  21      33.565  -5.735  16.551  1.00 12.77           C  
ATOM    257  O   ALA A  21      32.775  -6.248  17.348  1.00 12.89           O  
ATOM    258  CB  ALA A  21      34.874  -4.163  17.975  1.00 13.46           C  
ATOM    259  H   ALA A  21      36.141  -4.100  15.743  1.00  0.00           H  
ATOM    260  HA  ALA A  21      35.365  -6.193  17.599  1.00  0.00           H  
ATOM    261  HB1 ALA A  21      34.169  -4.389  18.775  1.00  0.00           H  
ATOM    262  HB2 ALA A  21      35.856  -3.960  18.403  1.00  0.00           H  
ATOM    263  HB3 ALA A  21      34.529  -3.288  17.424  1.00  0.00           H  
ATOM    264  N   HIS A  22      33.254  -5.479  15.276  1.00 12.00           N  
ATOM    265  CA  HIS A  22      31.921  -5.731  14.725  1.00 11.47           C  
ATOM    266  C   HIS A  22      31.964  -6.492  13.398  1.00 10.91           C  
ATOM    267  O   HIS A  22      31.493  -5.988  12.370  1.00 10.60           O  
ATOM    268  CB  HIS A  22      31.179  -4.401  14.575  1.00 11.60           C  
ATOM    269  CG  HIS A  22      30.978  -3.693  15.874  1.00 11.92           C  
ATOM    270  CD2 HIS A  22      30.042  -3.854  16.839  1.00 12.08           C  
ATOM    271  ND1 HIS A  22      31.825  -2.702  16.321  1.00 12.25           N  
ATOM    272  CE1 HIS A  22      31.413  -2.276  17.501  1.00 12.29           C  
ATOM    273  NE2 HIS A  22      30.336  -2.959  17.841  1.00 12.41           N  
ATOM    274  H   HIS A  22      33.966  -5.097  14.670  1.00  0.00           H  
ATOM    275  HA  HIS A  22      31.372  -6.341  15.443  1.00  0.00           H  
ATOM    276  HB2 HIS A  22      30.203  -4.597  14.132  1.00  0.00           H  
ATOM    277  HB3 HIS A  22      31.746  -3.755  13.906  1.00  0.00           H  
ATOM    278  HD1 HIS A  22      32.634  -2.356  15.824  1.00  0.00           H  
ATOM    279  HD2 HIS A  22      29.219  -4.554  16.825  1.00  0.00           H  
ATOM    280  HE1 HIS A  22      31.879  -1.499  18.089  1.00  0.00           H  
ATOM    281  N   PRO A  23      32.520  -7.721  13.417  1.00 10.40           N  
ATOM    282  CA  PRO A  23      32.598  -8.523  12.205  1.00 10.08           C  
ATOM    283  C   PRO A  23      31.249  -9.130  11.850  1.00  9.63           C  
ATOM    284  O   PRO A  23      30.449  -9.429  12.742  1.00  9.68           O  
ATOM    285  CB  PRO A  23      33.576  -9.635  12.593  1.00 10.32           C  
ATOM    286  CG  PRO A  23      33.336  -9.830  14.043  1.00 10.41           C  
ATOM    287  CD  PRO A  23      33.038  -8.461  14.587  1.00 10.41           C  
ATOM    288  HA  PRO A  23      32.989  -7.935  11.375  1.00  0.00           H  
ATOM    289  HB2 PRO A  23      33.364 -10.549  12.038  1.00  0.00           H  
ATOM    290  HB3 PRO A  23      34.603  -9.315  12.418  1.00  0.00           H  
ATOM    291  HG2 PRO A  23      34.222 -10.246  14.523  1.00  0.00           H  
ATOM    292  HG3 PRO A  23      32.481 -10.489  14.196  1.00  0.00           H  
ATOM    293  HD2 PRO A  23      32.289  -8.512  15.377  1.00  0.00           H  
ATOM    294  HD3 PRO A  23      33.950  -7.993  14.959  1.00  0.00           H  
ATOM    295  N   TRP A  24      31.009  -9.312  10.558  1.00  9.27           N  
ATOM    296  CA  TRP A  24      29.848 -10.068  10.117  1.00  9.15           C  
ATOM    297  C   TRP A  24      30.049 -11.534  10.488  1.00  9.21           C  
ATOM    298  O   TRP A  24      31.148 -12.071  10.329  1.00  9.41           O  
ATOM    299  CB  TRP A  24      29.646  -9.952   8.611  1.00  9.07           C  
ATOM    300  CG  TRP A  24      28.453 -10.697   8.131  1.00  8.97           C  
ATOM    301  CD1 TRP A  24      27.168 -10.248   8.089  1.00  8.93           C  
ATOM    302  CD2 TRP A  24      28.426 -12.043   7.647  1.00  8.99           C  
ATOM    303  CE2 TRP A  24      27.086 -12.338   7.317  1.00  8.98           C  
ATOM    304  CE3 TRP A  24      29.408 -13.027   7.454  1.00  9.15           C  
ATOM    305  NE1 TRP A  24      26.341 -11.222   7.594  1.00  8.97           N  
ATOM    306  CZ2 TRP A  24      26.698 -13.575   6.793  1.00  9.21           C  
ATOM    307  CZ3 TRP A  24      29.019 -14.263   6.940  1.00  9.26           C  
ATOM    308  CH2 TRP A  24      27.676 -14.524   6.618  1.00  9.25           C  
ATOM    309  H   TRP A  24      31.640  -8.921   9.873  1.00  0.00           H  
ATOM    310  HA  TRP A  24      28.962  -9.690  10.626  1.00  0.00           H  
ATOM    311  HB2 TRP A  24      29.525  -8.899   8.356  1.00  0.00           H  
ATOM    312  HB3 TRP A  24      30.531 -10.338   8.105  1.00  0.00           H  
ATOM    313  HD1 TRP A  24      26.847  -9.265   8.401  1.00  0.00           H  
ATOM    314  HE1 TRP A  24      25.345 -11.132   7.456  1.00  0.00           H  
ATOM    315  HE3 TRP A  24      30.442 -12.831   7.698  1.00  0.00           H  
ATOM    316  HZ2 TRP A  24      25.669 -13.777   6.536  1.00  0.00           H  
ATOM    317  HZ3 TRP A  24      29.761 -15.032   6.787  1.00  0.00           H  
ATOM    318  HH2 TRP A  24      27.407 -15.493   6.224  1.00  0.00           H  
ATOM    319  N   LYS A  25      28.991 -12.159  10.993  1.00  9.13           N  
ATOM    320  CA  LYS A  25      28.959 -13.601  11.190  1.00  9.33           C  
ATOM    321  C   LYS A  25      27.640 -14.165  10.679  1.00  8.85           C  
ATOM    322  O   LYS A  25      26.599 -13.501  10.751  1.00  8.21           O  
ATOM    323  CB  LYS A  25      29.120 -13.948  12.666  1.00 10.05           C  
ATOM    324  CG  LYS A  25      30.465 -13.535  13.228  1.00 10.92           C  
ATOM    325  CD  LYS A  25      30.596 -13.902  14.691  1.00 11.74           C  
ATOM    326  CE  LYS A  25      31.946 -13.472  15.235  1.00 12.74           C  
ATOM    327  NZ  LYS A  25      32.264 -14.181  16.499  1.00 13.66           N1+
ATOM    328  H   LYS A  25      28.180 -11.614  11.249  1.00  0.00           H  
ATOM    329  HA  LYS A  25      29.777 -14.053  10.629  1.00  0.00           H  
ATOM    330  HB2 LYS A  25      28.337 -13.440  13.229  1.00  0.00           H  
ATOM    331  HB3 LYS A  25      29.002 -15.024  12.790  1.00  0.00           H  
ATOM    332  HG2 LYS A  25      30.575 -12.456  13.123  1.00  0.00           H  
ATOM    333  HG3 LYS A  25      31.255 -14.031  12.664  1.00  0.00           H  
ATOM    334  HD2 LYS A  25      29.808 -13.404  15.256  1.00  0.00           H  
ATOM    335  HD3 LYS A  25      30.491 -14.981  14.802  1.00  0.00           H  
ATOM    336  HE2 LYS A  25      31.928 -12.399  15.424  1.00  0.00           H  
ATOM    337  HE3 LYS A  25      32.717 -13.693  14.497  1.00  0.00           H  
ATOM    338  HZ1 LYS A  25      33.165 -13.877  16.839  1.00  0.00           H  
ATOM    339  HZ2 LYS A  25      32.286 -15.176  16.330  1.00  0.00           H  
ATOM    340  HZ3 LYS A  25      31.557 -13.973  17.189  1.00  0.00           H  
ATOM    341  N   PRO A  26      27.669 -15.408  10.174  1.00  8.59           N  
ATOM    342  CA  PRO A  26      26.439 -16.052   9.745  1.00  8.75           C  
ATOM    343  C   PRO A  26      25.540 -16.400  10.927  1.00  9.11           C  
ATOM    344  O   PRO A  26      25.976 -16.391  12.088  1.00  8.77           O  
ATOM    345  CB  PRO A  26      26.936 -17.328   9.050  1.00  8.56           C  
ATOM    346  CG  PRO A  26      28.228 -17.626   9.717  1.00  8.51           C  
ATOM    347  CD  PRO A  26      28.840 -16.287   9.989  1.00  8.52           C  
ATOM    348  HA  PRO A  26      25.906 -15.418   9.037  1.00  0.00           H  
ATOM    349  HB2 PRO A  26      26.230 -18.146   9.193  1.00  0.00           H  
ATOM    350  HB3 PRO A  26      27.092 -17.144   7.987  1.00  0.00           H  
ATOM    351  HG2 PRO A  26      28.870 -18.215   9.062  1.00  0.00           H  
ATOM    352  HG3 PRO A  26      28.055 -18.158  10.653  1.00  0.00           H  
ATOM    353  HD2 PRO A  26      29.446 -15.957   9.146  1.00  0.00           H  
ATOM    354  HD3 PRO A  26      29.439 -16.320  10.899  1.00  0.00           H  
ATOM    355  N   LEU A  27      24.289 -16.709  10.618  1.00  9.83           N  
ATOM    356  CA  LEU A  27      23.323 -17.069  11.639  1.00 10.71           C  
ATOM    357  C   LEU A  27      23.651 -18.418  12.260  1.00 11.49           C  
ATOM    358  O   LEU A  27      24.082 -19.343  11.568  1.00 11.91           O  
ATOM    359  CB  LEU A  27      21.908 -17.104  11.056  1.00 10.96           C  
ATOM    360  CG  LEU A  27      21.368 -15.787  10.494  1.00 11.10           C  
ATOM    361  CD1 LEU A  27      19.918 -15.962  10.071  1.00 11.44           C  
ATOM    362  CD2 LEU A  27      21.496 -14.646  11.493  1.00 11.10           C  
ATOM    363  H   LEU A  27      24.001 -16.694   9.650  1.00  0.00           H  
ATOM    364  HA  LEU A  27      23.353 -16.313  12.423  1.00  0.00           H  
ATOM    365  HB2 LEU A  27      21.232 -17.428  11.847  1.00  0.00           H  
ATOM    366  HB3 LEU A  27      21.885 -17.849  10.261  1.00  0.00           H  
ATOM    367  HG  LEU A  27      21.951 -15.531   9.609  1.00  0.00           H  
ATOM    368 HD11 LEU A  27      19.539 -15.021   9.672  1.00  0.00           H  
ATOM    369 HD12 LEU A  27      19.321 -16.257  10.934  1.00  0.00           H  
ATOM    370 HD13 LEU A  27      19.854 -16.734   9.304  1.00  0.00           H  
ATOM    371 HD21 LEU A  27      22.540 -14.534  11.786  1.00  0.00           H  
ATOM    372 HD22 LEU A  27      21.146 -13.721  11.035  1.00  0.00           H  
ATOM    373 HD23 LEU A  27      20.893 -14.865  12.374  1.00  0.00           H  
ATOM    374  N   ARG A  28      23.478 -18.486  13.577  1.00 12.39           N  
ATOM    375  CA  ARG A  28      23.500 -19.733  14.334  1.00 13.43           C  
ATOM    376  C   ARG A  28      22.060 -20.199  14.480  1.00 13.71           C  
ATOM    377  O   ARG A  28      21.137 -19.395  14.308  1.00 13.50           O  
ATOM    378  CB  ARG A  28      24.076 -19.498  15.730  1.00 14.33           C  
ATOM    379  CG  ARG A  28      25.451 -18.845  15.763  1.00 15.14           C  
ATOM    380  CD  ARG A  28      25.742 -18.237  17.127  1.00 15.93           C  
ATOM    381  NE  ARG A  28      24.812 -17.153  17.459  1.00 16.77           N  
ATOM    382  CZ  ARG A  28      24.804 -16.476  18.609  1.00 17.37           C  
ATOM    383  NH1 ARG A  28      25.694 -16.734  19.568  1.00 18.11           N1+
ATOM    384  NH2 ARG A  28      23.900 -15.519  18.801  1.00 17.68           N  
ATOM    385  H   ARG A  28      23.323 -17.625  14.082  1.00  0.00           H  
ATOM    386  HA  ARG A  28      24.087 -20.484  13.806  1.00  0.00           H  
ATOM    387  HB2 ARG A  28      24.149 -20.463  16.231  1.00  0.00           H  
ATOM    388  HB3 ARG A  28      23.382 -18.870  16.289  1.00  0.00           H  
ATOM    389  HG2 ARG A  28      25.489 -18.059  15.009  1.00  0.00           H  
ATOM    390  HG3 ARG A  28      26.209 -19.595  15.537  1.00  0.00           H  
ATOM    391  HD2 ARG A  28      25.657 -19.017  17.884  1.00  0.00           H  
ATOM    392  HD3 ARG A  28      26.759 -17.846  17.132  1.00  0.00           H  
ATOM    393  HE  ARG A  28      24.125 -16.899  16.764  1.00  0.00           H  
ATOM    394 HH11 ARG A  28      26.388 -17.455  19.432  1.00  0.00           H  
ATOM    395 HH12 ARG A  28      25.674 -16.208  20.430  1.00  0.00           H  
ATOM    396 HH21 ARG A  28      23.890 -15.000  19.667  1.00  0.00           H  
ATOM    397 HH22 ARG A  28      23.223 -15.312  18.080  1.00  0.00           H  
ATOM    398  N   PRO A  29      21.852 -21.486  14.825  1.00 14.09           N  
ATOM    399  CA  PRO A  29      20.485 -21.936  15.089  1.00 14.19           C  
ATOM    400  C   PRO A  29      19.841 -21.104  16.192  1.00 13.92           C  
ATOM    401  O   PRO A  29      20.470 -20.838  17.218  1.00 14.26           O  
ATOM    402  CB  PRO A  29      20.669 -23.393  15.534  1.00 14.36           C  
ATOM    403  CG  PRO A  29      21.959 -23.810  14.923  1.00 14.42           C  
ATOM    404  CD  PRO A  29      22.824 -22.586  14.980  1.00 14.37           C  
ATOM    405  HA  PRO A  29      19.887 -21.889  14.179  1.00  0.00           H  
ATOM    406  HB2 PRO A  29      20.718 -23.460  16.621  1.00  0.00           H  
ATOM    407  HB3 PRO A  29      19.854 -24.010  15.154  1.00  0.00           H  
ATOM    408  HG2 PRO A  29      22.408 -24.624  15.492  1.00  0.00           H  
ATOM    409  HG3 PRO A  29      21.805 -24.114  13.888  1.00  0.00           H  
ATOM    410  HD2 PRO A  29      23.344 -22.518  15.936  1.00  0.00           H  
ATOM    411  HD3 PRO A  29      23.538 -22.584  14.156  1.00  0.00           H  
ATOM    412  N   GLY A  30      18.611 -20.663  15.948  1.00 13.50           N  
ATOM    413  CA  GLY A  30      17.891 -19.820  16.888  1.00 13.17           C  
ATOM    414  C   GLY A  30      18.056 -18.324  16.680  1.00 12.60           C  
ATOM    415  O   GLY A  30      17.281 -17.560  17.251  1.00 13.36           O  
ATOM    416  H   GLY A  30      18.162 -20.922  15.081  1.00  0.00           H  
ATOM    417  HA2 GLY A  30      18.241 -20.061  17.892  1.00  0.00           H  
ATOM    418  HA3 GLY A  30      16.830 -20.062  16.826  1.00  0.00           H  
ATOM    419  N   ASP A  31      19.042 -17.887  15.882  1.00 11.60           N  
ATOM    420  CA  ASP A  31      19.233 -16.449  15.639  1.00 10.98           C  
ATOM    421  C   ASP A  31      18.079 -15.923  14.793  1.00 10.23           C  
ATOM    422  O   ASP A  31      17.689 -16.548  13.804  1.00 10.75           O  
ATOM    423  CB  ASP A  31      20.566 -16.135  14.939  1.00 11.03           C  
ATOM    424  CG  ASP A  31      21.784 -16.261  15.856  1.00 11.17           C  
ATOM    425  OD1 ASP A  31      21.658 -16.335  17.095  1.00 11.19           O  
ATOM    426  OD2 ASP A  31      22.916 -16.267  15.316  1.00 11.32           O1-
ATOM    427  H   ASP A  31      19.661 -18.554  15.443  1.00  0.00           H  
ATOM    428  HA  ASP A  31      19.219 -15.933  16.599  1.00  0.00           H  
ATOM    429  HB2 ASP A  31      20.689 -16.827  14.106  1.00  0.00           H  
ATOM    430  HB3 ASP A  31      20.526 -15.119  14.547  1.00  0.00           H  
ATOM    431  N   ILE A  32      17.556 -14.764  15.181  1.00  9.17           N  
ATOM    432  CA  ILE A  32      16.352 -14.202  14.588  1.00  8.54           C  
ATOM    433  C   ILE A  32      16.693 -12.992  13.723  1.00  7.86           C  
ATOM    434  O   ILE A  32      17.358 -12.064  14.181  1.00  7.80           O  
ATOM    435  CB  ILE A  32      15.356 -13.783  15.686  1.00  8.59           C  
ATOM    436  CG1 ILE A  32      14.881 -15.023  16.449  1.00  8.71           C  
ATOM    437  CG2 ILE A  32      14.165 -13.050  15.082  1.00  8.64           C  
ATOM    438  CD1 ILE A  32      14.161 -14.718  17.738  1.00  8.74           C  
ATOM    439  H   ILE A  32      18.015 -14.251  15.920  1.00  0.00           H  
ATOM    440  HA  ILE A  32      15.883 -14.960  13.961  1.00  0.00           H  
ATOM    441  HB  ILE A  32      15.862 -13.115  16.383  1.00  0.00           H  
ATOM    442 HG12 ILE A  32      14.204 -15.583  15.804  1.00  0.00           H  
ATOM    443 HG13 ILE A  32      15.746 -15.648  16.672  1.00  0.00           H  
ATOM    444 HG21 ILE A  32      14.515 -12.170  14.542  1.00  0.00           H  
ATOM    445 HG22 ILE A  32      13.487 -12.742  15.878  1.00  0.00           H  
ATOM    446 HG23 ILE A  32      13.641 -13.714  14.394  1.00  0.00           H  
ATOM    447 HD11 ILE A  32      13.859 -15.650  18.215  1.00  0.00           H  
ATOM    448 HD12 ILE A  32      13.278 -14.115  17.527  1.00  0.00           H  
ATOM    449 HD13 ILE A  32      14.826 -14.168  18.404  1.00  0.00           H  
ATOM    450  N   ARG A  33      16.221 -13.017  12.476  1.00  7.26           N  
ATOM    451  CA  ARG A  33      16.255 -11.855  11.596  1.00  6.85           C  
ATOM    452  C   ARG A  33      14.860 -11.655  11.040  1.00  6.54           C  
ATOM    453  O   ARG A  33      14.083 -12.607  10.926  1.00  6.84           O  
ATOM    454  CB  ARG A  33      17.260 -12.047  10.466  1.00  6.79           C  
ATOM    455  CG  ARG A  33      18.682 -12.262  10.958  1.00  6.75           C  
ATOM    456  CD  ARG A  33      19.306 -11.009  11.556  1.00  6.75           C  
ATOM    457  NE  ARG A  33      20.683 -11.265  11.999  1.00  6.69           N  
ATOM    458  CZ  ARG A  33      21.046 -11.762  13.185  1.00  6.73           C  
ATOM    459  NH1 ARG A  33      20.154 -12.081  14.120  1.00  6.75           N1+
ATOM    460  NH2 ARG A  33      22.334 -11.953  13.442  1.00  6.71           N  
ATOM    461  H   ARG A  33      15.823 -13.877  12.126  1.00  0.00           H  
ATOM    462  HA  ARG A  33      16.536 -10.977  12.177  1.00  0.00           H  
ATOM    463  HB2 ARG A  33      16.961 -12.917   9.881  1.00  0.00           H  
ATOM    464  HB3 ARG A  33      17.239 -11.167   9.823  1.00  0.00           H  
ATOM    465  HG2 ARG A  33      18.670 -13.041  11.721  1.00  0.00           H  
ATOM    466  HG3 ARG A  33      19.297 -12.597  10.122  1.00  0.00           H  
ATOM    467  HD2 ARG A  33      19.315 -10.221  10.803  1.00  0.00           H  
ATOM    468  HD3 ARG A  33      18.710 -10.683  12.408  1.00  0.00           H  
ATOM    469  HE  ARG A  33      21.423 -11.045  11.348  1.00  0.00           H  
ATOM    470 HH11 ARG A  33      19.168 -11.947  13.945  1.00  0.00           H  
ATOM    471 HH12 ARG A  33      20.463 -12.457  15.005  1.00  0.00           H  
ATOM    472 HH21 ARG A  33      23.028 -11.721  12.746  1.00  0.00           H  
ATOM    473 HH22 ARG A  33      22.620 -12.331  14.334  1.00  0.00           H  
ATOM    474  N   GLY A  34      14.539 -10.409  10.715  1.00  6.10           N  
ATOM    475  CA  GLY A  34      13.171 -10.050  10.361  1.00  5.78           C  
ATOM    476  C   GLY A  34      13.078  -9.161   9.142  1.00  5.47           C  
ATOM    477  O   GLY A  34      13.904  -9.253   8.228  1.00  5.38           O  
ATOM    478  H   GLY A  34      15.255  -9.697  10.713  1.00  0.00           H  
ATOM    479  HA2 GLY A  34      12.614 -10.966  10.163  1.00  0.00           H  
ATOM    480  HA3 GLY A  34      12.713  -9.536  11.206  1.00  0.00           H  
ATOM    481  N   PRO A  35      12.057  -8.297   9.104  1.00  5.16           N  
ATOM    482  CA  PRO A  35      11.767  -7.535   7.888  1.00  5.06           C  
ATOM    483  C   PRO A  35      12.598  -6.261   7.705  1.00  4.97           C  
ATOM    484  O   PRO A  35      12.476  -5.617   6.658  1.00  4.93           O  
ATOM    485  CB  PRO A  35      10.295  -7.182   8.073  1.00  5.06           C  
ATOM    486  CG  PRO A  35      10.175  -6.982   9.543  1.00  5.09           C  
ATOM    487  CD  PRO A  35      11.077  -8.004  10.168  1.00  5.12           C  
ATOM    488  HA  PRO A  35      11.884  -8.178   7.015  1.00  0.00           H  
ATOM    489  HB2 PRO A  35       9.653  -7.996   7.736  1.00  0.00           H  
ATOM    490  HB3 PRO A  35      10.054  -6.261   7.542  1.00  0.00           H  
ATOM    491  HG2 PRO A  35       9.145  -7.137   9.864  1.00  0.00           H  
ATOM    492  HG3 PRO A  35      10.504  -5.978   9.812  1.00  0.00           H  
ATOM    493  HD2 PRO A  35      11.571  -7.599  11.051  1.00  0.00           H  
ATOM    494  HD3 PRO A  35      10.514  -8.902  10.425  1.00  0.00           H  
ATOM    495  N   CYS A  36      13.428  -5.902   8.691  1.00  4.84           N  
ATOM    496  CA  CYS A  36      14.224  -4.683   8.623  1.00  4.84           C  
ATOM    497  C   CYS A  36      15.675  -5.006   8.302  1.00  4.93           C  
ATOM    498  O   CYS A  36      16.374  -5.552   9.156  1.00  5.00           O  
ATOM    499  CB  CYS A  36      14.185  -3.949   9.948  1.00  4.73           C  
ATOM    500  SG  CYS A  36      15.238  -2.478   9.897  1.00  4.61           S  
ATOM    501  H   CYS A  36      13.505  -6.493   9.506  1.00  0.00           H  
ATOM    502  HA  CYS A  36      13.821  -4.036   7.844  1.00  0.00           H  
ATOM    503  HB2 CYS A  36      13.159  -3.647  10.159  1.00  0.00           H  
ATOM    504  HB3 CYS A  36      14.534  -4.614  10.738  1.00  0.00           H  
ATOM    505  N   PRO A  37      16.144  -4.637   7.096  1.00  5.08           N  
ATOM    506  CA  PRO A  37      17.557  -4.872   6.791  1.00  5.14           C  
ATOM    507  C   PRO A  37      18.541  -4.079   7.659  1.00  5.25           C  
ATOM    508  O   PRO A  37      19.669  -4.521   7.830  1.00  5.36           O  
ATOM    509  CB  PRO A  37      17.666  -4.457   5.320  1.00  5.20           C  
ATOM    510  CG  PRO A  37      16.589  -3.447   5.140  1.00  5.23           C  
ATOM    511  CD  PRO A  37      15.458  -3.950   5.983  1.00  5.19           C  
ATOM    512  HA  PRO A  37      17.773  -5.936   6.882  1.00  0.00           H  
ATOM    513  HB2 PRO A  37      17.505  -5.313   4.665  1.00  0.00           H  
ATOM    514  HB3 PRO A  37      18.640  -4.009   5.125  1.00  0.00           H  
ATOM    515  HG2 PRO A  37      16.919  -2.467   5.484  1.00  0.00           H  
ATOM    516  HG3 PRO A  37      16.288  -3.399   4.094  1.00  0.00           H  
ATOM    517  HD2 PRO A  37      14.832  -4.644   5.422  1.00  0.00           H  
ATOM    518  HD3 PRO A  37      14.863  -3.118   6.358  1.00  0.00           H  
ATOM    519  N   GLY A  38      18.131  -2.931   8.202  1.00  5.27           N  
ATOM    520  CA  GLY A  38      19.000  -2.159   9.090  1.00  5.30           C  
ATOM    521  C   GLY A  38      19.283  -2.893  10.386  1.00  5.24           C  
ATOM    522  O   GLY A  38      20.446  -3.137  10.740  1.00  5.25           O  
ATOM    523  H   GLY A  38      17.203  -2.589   7.996  1.00  0.00           H  
ATOM    524  HA2 GLY A  38      19.944  -1.969   8.580  1.00  0.00           H  
ATOM    525  HA3 GLY A  38      18.520  -1.207   9.318  1.00  0.00           H  
ATOM    526  N   LEU A  39      18.219  -3.274  11.087  1.00  5.27           N  
ATOM    527  CA  LEU A  39      18.374  -4.000  12.348  1.00  5.33           C  
ATOM    528  C   LEU A  39      19.011  -5.354  12.123  1.00  5.23           C  
ATOM    529  O   LEU A  39      19.844  -5.778  12.924  1.00  5.25           O  
ATOM    530  CB  LEU A  39      17.042  -4.171  13.080  1.00  5.50           C  
ATOM    531  CG  LEU A  39      16.359  -2.863  13.474  1.00  5.66           C  
ATOM    532  CD1 LEU A  39      15.021  -3.169  14.124  1.00  5.78           C  
ATOM    533  CD2 LEU A  39      17.220  -2.018  14.397  1.00  5.77           C  
ATOM    534  H   LEU A  39      17.293  -3.060  10.745  1.00  0.00           H  
ATOM    535  HA  LEU A  39      19.037  -3.420  12.990  1.00  0.00           H  
ATOM    536  HB2 LEU A  39      16.365  -4.725  12.429  1.00  0.00           H  
ATOM    537  HB3 LEU A  39      17.214  -4.758  13.982  1.00  0.00           H  
ATOM    538  HG  LEU A  39      16.172  -2.290  12.565  1.00  0.00           H  
ATOM    539 HD11 LEU A  39      14.532  -2.237  14.406  1.00  0.00           H  
ATOM    540 HD12 LEU A  39      15.180  -3.779  15.013  1.00  0.00           H  
ATOM    541 HD13 LEU A  39      14.390  -3.712  13.420  1.00  0.00           H  
ATOM    542 HD21 LEU A  39      18.175  -1.809  13.914  1.00  0.00           H  
ATOM    543 HD22 LEU A  39      17.394  -2.559  15.327  1.00  0.00           H  
ATOM    544 HD23 LEU A  39      16.709  -1.080  14.613  1.00  0.00           H  
ATOM    545  N   ASN A  40      18.629  -6.027  11.042  1.00  5.08           N  
ATOM    546  CA  ASN A  40      19.250  -7.304  10.701  1.00  5.01           C  
ATOM    547  C   ASN A  40      20.766  -7.188  10.590  1.00  5.02           C  
ATOM    548  O   ASN A  40      21.494  -8.033  11.112  1.00  4.99           O  
ATOM    549  CB  ASN A  40      18.716  -7.832   9.375  1.00  4.94           C  
ATOM    550  CG  ASN A  40      17.305  -8.359   9.467  1.00  4.91           C  
ATOM    551  ND2 ASN A  40      16.724  -8.638   8.306  1.00  4.83           N  
ATOM    552  OD1 ASN A  40      16.734  -8.512  10.550  1.00  4.95           O  
ATOM    553  H   ASN A  40      17.902  -5.651  10.450  1.00  0.00           H  
ATOM    554  HA  ASN A  40      19.013  -8.025  11.483  1.00  0.00           H  
ATOM    555  HB2 ASN A  40      19.366  -8.640   9.038  1.00  0.00           H  
ATOM    556  HB3 ASN A  40      18.744  -7.028   8.640  1.00  0.00           H  
ATOM    557 HD21 ASN A  40      17.228  -8.496   7.442  1.00  0.00           H  
ATOM    558 HD22 ASN A  40      15.779  -8.993   8.287  1.00  0.00           H  
ATOM    559  N   THR A  41      21.228  -6.156   9.887  1.00  4.99           N  
ATOM    560  CA  THR A  41      22.662  -5.941   9.677  1.00  5.09           C  
ATOM    561  C   THR A  41      23.366  -5.624  10.986  1.00  5.21           C  
ATOM    562  O   THR A  41      24.462  -6.127  11.244  1.00  5.29           O  
ATOM    563  CB  THR A  41      22.904  -4.839   8.639  1.00  5.05           C  
ATOM    564  CG2 THR A  41      24.389  -4.590   8.414  1.00  5.06           C  
ATOM    565  OG1 THR A  41      22.319  -5.240   7.394  1.00  4.97           O  
ATOM    566  H   THR A  41      20.571  -5.502   9.487  1.00  0.00           H  
ATOM    567  HA  THR A  41      23.085  -6.867   9.286  1.00  0.00           H  
ATOM    568  HB  THR A  41      22.432  -3.917   8.977  1.00  0.00           H  
ATOM    569  HG1 THR A  41      21.382  -5.407   7.519  1.00  0.00           H  
ATOM    570 HG21 THR A  41      24.517  -3.802   7.672  1.00  0.00           H  
ATOM    571 HG22 THR A  41      24.852  -4.284   9.352  1.00  0.00           H  
ATOM    572 HG23 THR A  41      24.861  -5.506   8.058  1.00  0.00           H  
ATOM    573  N   LEU A  42      22.741  -4.798  11.814  1.00  5.41           N  
ATOM    574  CA  LEU A  42      23.300  -4.488  13.123  1.00  5.62           C  
ATOM    575  C   LEU A  42      23.448  -5.739  13.990  1.00  5.81           C  
ATOM    576  O   LEU A  42      24.473  -5.904  14.658  1.00  5.95           O  
ATOM    577  CB  LEU A  42      22.463  -3.420  13.825  1.00  5.61           C  
ATOM    578  CG  LEU A  42      22.493  -2.057  13.117  1.00  5.62           C  
ATOM    579  CD1 LEU A  42      21.374  -1.159  13.612  1.00  5.64           C  
ATOM    580  CD2 LEU A  42      23.852  -1.382  13.258  1.00  5.64           C  
ATOM    581  H   LEU A  42      21.866  -4.378  11.533  1.00  0.00           H  
ATOM    582  HA  LEU A  42      24.297  -4.076  12.967  1.00  0.00           H  
ATOM    583  HB2 LEU A  42      21.430  -3.764  13.868  1.00  0.00           H  
ATOM    584  HB3 LEU A  42      22.834  -3.296  14.842  1.00  0.00           H  
ATOM    585  HG  LEU A  42      22.324  -2.236  12.055  1.00  0.00           H  
ATOM    586 HD11 LEU A  42      21.420  -0.201  13.094  1.00  0.00           H  
ATOM    587 HD12 LEU A  42      20.413  -1.634  13.414  1.00  0.00           H  
ATOM    588 HD13 LEU A  42      21.485  -0.997  14.684  1.00  0.00           H  
ATOM    589 HD21 LEU A  42      24.631  -2.052  12.894  1.00  0.00           H  
ATOM    590 HD22 LEU A  42      23.863  -0.462  12.673  1.00  0.00           H  
ATOM    591 HD23 LEU A  42      24.034  -1.148  14.307  1.00  0.00           H  
ATOM    592  N   ALA A  43      22.455  -6.630  13.971  1.00  5.82           N  
ATOM    593  CA  ALA A  43      22.565  -7.903  14.694  1.00  5.93           C  
ATOM    594  C   ALA A  43      23.666  -8.791  14.121  1.00  6.06           C  
ATOM    595  O   ALA A  43      24.442  -9.370  14.875  1.00  6.08           O  
ATOM    596  CB  ALA A  43      21.236  -8.640  14.681  1.00  5.92           C  
ATOM    597  H   ALA A  43      21.614  -6.425  13.451  1.00  0.00           H  
ATOM    598  HA  ALA A  43      22.817  -7.681  15.731  1.00  0.00           H  
ATOM    599  HB1 ALA A  43      21.337  -9.581  15.222  1.00  0.00           H  
ATOM    600  HB2 ALA A  43      20.475  -8.025  15.161  1.00  0.00           H  
ATOM    601  HB3 ALA A  43      20.943  -8.842  13.651  1.00  0.00           H  
ATOM    602  N   SER A  44      23.756  -8.875  12.796  1.00  6.13           N  
ATOM    603  CA  SER A  44      24.760  -9.729  12.160  1.00  6.37           C  
ATOM    604  C   SER A  44      26.192  -9.190  12.235  1.00  6.56           C  
ATOM    605  O   SER A  44      27.125  -9.922  11.906  1.00  6.92           O  
ATOM    606  CB  SER A  44      24.365 -10.054  10.720  1.00  6.36           C  
ATOM    607  OG  SER A  44      23.266 -10.957  10.710  1.00  6.46           O  
ATOM    608  H   SER A  44      23.121  -8.341  12.220  1.00  0.00           H  
ATOM    609  HA  SER A  44      24.755 -10.673  12.704  1.00  0.00           H  
ATOM    610  HB2 SER A  44      25.212 -10.510  10.208  1.00  0.00           H  
ATOM    611  HB3 SER A  44      24.083  -9.135  10.206  1.00  0.00           H  
ATOM    612  HG  SER A  44      22.895 -10.999   9.826  1.00  0.00           H  
ATOM    613  N   HIS A  45      26.362  -7.935  12.661  1.00  6.84           N  
ATOM    614  CA  HIS A  45      27.681  -7.378  12.988  1.00  7.00           C  
ATOM    615  C   HIS A  45      27.913  -7.203  14.492  1.00  7.39           C  
ATOM    616  O   HIS A  45      28.921  -6.643  14.898  1.00  7.59           O  
ATOM    617  CB  HIS A  45      27.886  -6.043  12.263  1.00  6.86           C  
ATOM    618  CG  HIS A  45      28.211  -6.202  10.817  1.00  6.76           C  
ATOM    619  CD2 HIS A  45      27.417  -6.374   9.736  1.00  6.74           C  
ATOM    620  ND1 HIS A  45      29.508  -6.223  10.351  1.00  6.71           N  
ATOM    621  CE1 HIS A  45      29.495  -6.382   9.041  1.00  6.73           C  
ATOM    622  NE2 HIS A  45      28.240  -6.488   8.645  1.00  6.83           N  
ATOM    623  H   HIS A  45      25.549  -7.344  12.762  1.00  0.00           H  
ATOM    624  HA  HIS A  45      28.434  -8.074  12.617  1.00  0.00           H  
ATOM    625  HB2 HIS A  45      26.970  -5.458  12.350  1.00  0.00           H  
ATOM    626  HB3 HIS A  45      28.697  -5.500  12.748  1.00  0.00           H  
ATOM    627  HD1 HIS A  45      30.336  -6.131  10.921  1.00  0.00           H  
ATOM    628  HD2 HIS A  45      26.338  -6.414   9.733  1.00  0.00           H  
ATOM    629  HE1 HIS A  45      30.364  -6.419   8.401  1.00  0.00           H  
ATOM    630  N   GLY A  46      26.987  -7.666  15.325  1.00  7.71           N  
ATOM    631  CA  GLY A  46      27.154  -7.571  16.774  1.00  7.98           C  
ATOM    632  C   GLY A  46      26.979  -6.185  17.379  1.00  8.22           C  
ATOM    633  O   GLY A  46      27.346  -5.979  18.540  1.00  8.48           O  
ATOM    634  H   GLY A  46      26.152  -8.092  14.950  1.00  0.00           H  
ATOM    635  HA2 GLY A  46      26.421  -8.232  17.238  1.00  0.00           H  
ATOM    636  HA3 GLY A  46      28.150  -7.933  17.028  1.00  0.00           H  
ATOM    637  N   TYR A  47      26.426  -5.235  16.619  1.00  8.42           N  
ATOM    638  CA  TYR A  47      25.973  -3.957  17.199  1.00  8.57           C  
ATOM    639  C   TYR A  47      24.748  -4.165  18.088  1.00  8.87           C  
ATOM    640  O   TYR A  47      24.539  -3.424  19.053  1.00  9.14           O  
ATOM    641  CB  TYR A  47      25.669  -2.917  16.114  1.00  8.58           C  
ATOM    642  CG  TYR A  47      26.919  -2.305  15.542  1.00  8.61           C  
ATOM    643  CD1 TYR A  47      27.560  -1.260  16.200  1.00  8.67           C  
ATOM    644  CD2 TYR A  47      27.480  -2.785  14.358  1.00  8.69           C  
ATOM    645  CE1 TYR A  47      28.716  -0.698  15.694  1.00  8.77           C  
ATOM    646  CE2 TYR A  47      28.640  -2.227  13.839  1.00  8.73           C  
ATOM    647  CZ  TYR A  47      29.254  -1.181  14.513  1.00  8.72           C  
ATOM    648  OH  TYR A  47      30.417  -0.610  14.046  1.00  9.04           O  
ATOM    649  H   TYR A  47      26.316  -5.395  15.628  1.00  0.00           H  
ATOM    650  HA  TYR A  47      26.778  -3.567  17.822  1.00  0.00           H  
ATOM    651  HB2 TYR A  47      25.059  -2.125  16.549  1.00  0.00           H  
ATOM    652  HB3 TYR A  47      25.109  -3.396  15.311  1.00  0.00           H  
ATOM    653  HD1 TYR A  47      27.146  -0.881  17.123  1.00  0.00           H  
ATOM    654  HD2 TYR A  47      27.004  -3.603  13.838  1.00  0.00           H  
ATOM    655  HE1 TYR A  47      29.198   0.115  16.217  1.00  0.00           H  
ATOM    656  HE2 TYR A  47      29.061  -2.604  12.919  1.00  0.00           H  
ATOM    657  HH  TYR A  47      30.688  -1.051  13.238  1.00  0.00           H  
ATOM    658  N   LEU A  48      23.940  -5.160  17.719  1.00  9.12           N  
ATOM    659  CA  LEU A  48      22.889  -5.721  18.560  1.00  9.33           C  
ATOM    660  C   LEU A  48      23.278  -7.144  18.921  1.00  9.34           C  
ATOM    661  O   LEU A  48      24.128  -7.731  18.253  1.00  9.61           O  
ATOM    662  CB  LEU A  48      21.571  -5.771  17.787  1.00  9.53           C  
ATOM    663  CG  LEU A  48      20.929  -4.426  17.501  1.00  9.69           C  
ATOM    664  CD1 LEU A  48      19.740  -4.585  16.568  1.00  9.67           C  
ATOM    665  CD2 LEU A  48      20.503  -3.778  18.803  1.00  9.83           C  
ATOM    666  H   LEU A  48      24.064  -5.551  16.796  1.00  0.00           H  
ATOM    667  HA  LEU A  48      22.772  -5.123  19.464  1.00  0.00           H  
ATOM    668  HB2 LEU A  48      20.864  -6.364  18.367  1.00  0.00           H  
ATOM    669  HB3 LEU A  48      21.747  -6.277  16.838  1.00  0.00           H  
ATOM    670  HG  LEU A  48      21.666  -3.784  17.018  1.00  0.00           H  
ATOM    671 HD11 LEU A  48      20.067  -5.052  15.639  1.00  0.00           H  
ATOM    672 HD12 LEU A  48      19.315  -3.605  16.352  1.00  0.00           H  
ATOM    673 HD13 LEU A  48      18.986  -5.212  17.044  1.00  0.00           H  
ATOM    674 HD21 LEU A  48      20.042  -2.812  18.595  1.00  0.00           H  
ATOM    675 HD22 LEU A  48      21.376  -3.634  19.440  1.00  0.00           H  
ATOM    676 HD23 LEU A  48      19.785  -4.421  19.311  1.00  0.00           H  
ATOM    677  N   PRO A  49      22.651  -7.716  19.968  1.00  9.21           N  
ATOM    678  CA  PRO A  49      22.840  -9.146  20.220  1.00  9.12           C  
ATOM    679  C   PRO A  49      22.596  -9.962  18.959  1.00  9.09           C  
ATOM    680  O   PRO A  49      21.620  -9.716  18.240  1.00  8.67           O  
ATOM    681  CB  PRO A  49      21.787  -9.449  21.285  1.00  9.24           C  
ATOM    682  CG  PRO A  49      21.684  -8.173  22.043  1.00  9.24           C  
ATOM    683  CD  PRO A  49      21.795  -7.098  20.996  1.00  9.27           C  
ATOM    684  HA  PRO A  49      23.841  -9.335  20.609  1.00  0.00           H  
ATOM    685  HB2 PRO A  49      22.112 -10.262  21.934  1.00  0.00           H  
ATOM    686  HB3 PRO A  49      20.833  -9.692  20.818  1.00  0.00           H  
ATOM    687  HG2 PRO A  49      20.726  -8.109  22.560  1.00  0.00           H  
ATOM    688  HG3 PRO A  49      22.504  -8.091  22.757  1.00  0.00           H  
ATOM    689  HD2 PRO A  49      20.816  -6.846  20.589  1.00  0.00           H  
ATOM    690  HD3 PRO A  49      22.275  -6.211  21.409  1.00  0.00           H  
ATOM    691  N   ARG A  50      23.492 -10.903  18.678  1.00  9.12           N  
ATOM    692  CA  ARG A  50      23.457 -11.634  17.409  1.00  9.26           C  
ATOM    693  C   ARG A  50      22.241 -12.553  17.255  1.00  9.31           C  
ATOM    694  O   ARG A  50      21.915 -12.944  16.136  1.00  8.92           O  
ATOM    695  CB  ARG A  50      24.761 -12.407  17.184  1.00  9.31           C  
ATOM    696  CG  ARG A  50      25.950 -11.491  16.966  1.00  9.31           C  
ATOM    697  CD  ARG A  50      27.242 -12.251  16.757  1.00  9.31           C  
ATOM    698  NE  ARG A  50      28.374 -11.334  16.602  1.00  9.30           N  
ATOM    699  CZ  ARG A  50      28.769 -10.766  15.458  1.00  9.26           C  
ATOM    700  NH1 ARG A  50      28.124 -10.967  14.312  1.00  9.18           N1+
ATOM    701  NH2 ARG A  50      29.831  -9.963  15.469  1.00  9.34           N  
ATOM    702  H   ARG A  50      24.212 -11.118  19.353  1.00  0.00           H  
ATOM    703  HA  ARG A  50      23.391 -10.888  16.617  1.00  0.00           H  
ATOM    704  HB2 ARG A  50      24.644 -13.042  16.306  1.00  0.00           H  
ATOM    705  HB3 ARG A  50      24.954 -13.037  18.053  1.00  0.00           H  
ATOM    706  HG2 ARG A  50      25.760 -10.877  16.086  1.00  0.00           H  
ATOM    707  HG3 ARG A  50      26.059 -10.840  17.834  1.00  0.00           H  
ATOM    708  HD2 ARG A  50      27.154 -12.863  15.859  1.00  0.00           H  
ATOM    709  HD3 ARG A  50      27.420 -12.898  17.616  1.00  0.00           H  
ATOM    710  HE  ARG A  50      28.903 -11.111  17.433  1.00  0.00           H  
ATOM    711 HH11 ARG A  50      27.313 -11.569  14.288  1.00  0.00           H  
ATOM    712 HH12 ARG A  50      28.445 -10.518  13.466  1.00  0.00           H  
ATOM    713 HH21 ARG A  50      30.139  -9.521  14.614  1.00  0.00           H  
ATOM    714 HH22 ARG A  50      30.328  -9.795  16.332  1.00  0.00           H  
ATOM    715  N   ASN A  51      21.568 -12.888  18.356  1.00  9.64           N  
ATOM    716  CA  ASN A  51      20.333 -13.662  18.275  1.00  9.96           C  
ATOM    717  C   ASN A  51      19.095 -12.844  17.890  1.00  9.60           C  
ATOM    718  O   ASN A  51      18.031 -13.424  17.704  1.00  9.65           O  
ATOM    719  CB  ASN A  51      20.105 -14.480  19.558  1.00 10.54           C  
ATOM    720  CG  ASN A  51      19.588 -13.654  20.722  1.00 10.98           C  
ATOM    721  ND2 ASN A  51      19.079 -14.349  21.736  1.00 11.82           N  
ATOM    722  OD1 ASN A  51      19.637 -12.420  20.721  1.00 11.31           O  
ATOM    723  H   ASN A  51      21.918 -12.602  19.259  1.00  0.00           H  
ATOM    724  HA  ASN A  51      20.480 -14.387  17.474  1.00  0.00           H  
ATOM    725  HB2 ASN A  51      19.379 -15.264  19.342  1.00  0.00           H  
ATOM    726  HB3 ASN A  51      21.047 -14.945  19.849  1.00  0.00           H  
ATOM    727 HD21 ASN A  51      19.057 -15.358  21.696  1.00  0.00           H  
ATOM    728 HD22 ASN A  51      18.714 -13.868  22.546  1.00  0.00           H  
ATOM    729  N   GLY A  52      19.225 -11.522  17.762  1.00  9.23           N  
ATOM    730  CA  GLY A  52      18.124 -10.682  17.293  1.00  9.05           C  
ATOM    731  C   GLY A  52      17.077 -10.310  18.328  1.00  8.82           C  
ATOM    732  O   GLY A  52      15.975  -9.909  17.967  1.00  8.60           O  
ATOM    733  H   GLY A  52      20.108 -11.090  17.995  1.00  0.00           H  
ATOM    734  HA2 GLY A  52      17.620 -11.214  16.487  1.00  0.00           H  
ATOM    735  HA3 GLY A  52      18.544  -9.763  16.886  1.00  0.00           H  
ATOM    736  N   VAL A  53      17.412 -10.445  19.610  1.00  8.71           N  
ATOM    737  CA  VAL A  53      16.536 -10.023  20.699  1.00  8.84           C  
ATOM    738  C   VAL A  53      17.289  -8.934  21.447  1.00  8.73           C  
ATOM    739  O   VAL A  53      18.435  -9.144  21.844  1.00  9.20           O  
ATOM    740  CB  VAL A  53      16.185 -11.204  21.623  1.00  9.00           C  
ATOM    741  CG1 VAL A  53      15.358 -10.743  22.818  1.00  9.15           C  
ATOM    742  CG2 VAL A  53      15.424 -12.268  20.841  1.00  9.12           C  
ATOM    743  H   VAL A  53      18.307 -10.855  19.838  1.00  0.00           H  
ATOM    744  HA  VAL A  53      15.619  -9.606  20.283  1.00  0.00           H  
ATOM    745  HB  VAL A  53      17.112 -11.642  21.992  1.00  0.00           H  
ATOM    746 HG11 VAL A  53      15.910  -9.983  23.371  1.00  0.00           H  
ATOM    747 HG12 VAL A  53      14.415 -10.324  22.467  1.00  0.00           H  
ATOM    748 HG13 VAL A  53      15.157 -11.593  23.471  1.00  0.00           H  
ATOM    749 HG21 VAL A  53      16.022 -12.591  19.989  1.00  0.00           H  
ATOM    750 HG22 VAL A  53      15.224 -13.121  21.489  1.00  0.00           H  
ATOM    751 HG23 VAL A  53      14.481 -11.853  20.486  1.00  0.00           H  
ATOM    752  N   ALA A  54      16.654  -7.778  21.629  1.00  8.45           N  
ATOM    753  CA  ALA A  54      17.332  -6.609  22.180  1.00  8.30           C  
ATOM    754  C   ALA A  54      16.399  -5.699  22.963  1.00  8.25           C  
ATOM    755  O   ALA A  54      15.166  -5.751  22.803  1.00  8.12           O  
ATOM    756  CB  ALA A  54      17.999  -5.825  21.056  1.00  8.32           C  
ATOM    757  H   ALA A  54      15.678  -7.708  21.379  1.00  0.00           H  
ATOM    758  HA  ALA A  54      18.111  -6.958  22.858  1.00  0.00           H  
ATOM    759  HB1 ALA A  54      18.504  -4.953  21.471  1.00  0.00           H  
ATOM    760  HB2 ALA A  54      17.243  -5.501  20.341  1.00  0.00           H  
ATOM    761  HB3 ALA A  54      18.727  -6.461  20.552  1.00  0.00           H  
ATOM    762  N   THR A  55      16.992  -4.852  23.802  1.00  8.20           N  
ATOM    763  CA  THR A  55      16.226  -3.827  24.500  1.00  8.34           C  
ATOM    764  C   THR A  55      16.087  -2.607  23.592  1.00  8.18           C  
ATOM    765  O   THR A  55      16.877  -2.427  22.656  1.00  7.89           O  
ATOM    766  CB  THR A  55      16.897  -3.364  25.802  1.00  8.51           C  
ATOM    767  CG2 THR A  55      17.211  -4.539  26.731  1.00  8.67           C  
ATOM    768  OG1 THR A  55      18.096  -2.663  25.477  1.00  8.76           O  
ATOM    769  H   THR A  55      17.988  -4.921  23.957  1.00  0.00           H  
ATOM    770  HA  THR A  55      15.234  -4.217  24.729  1.00  0.00           H  
ATOM    771  HB  THR A  55      16.223  -2.681  26.319  1.00  0.00           H  
ATOM    772  HG1 THR A  55      18.343  -2.095  26.210  1.00  0.00           H  
ATOM    773 HG21 THR A  55      17.685  -4.168  27.640  1.00  0.00           H  
ATOM    774 HG22 THR A  55      16.286  -5.055  26.988  1.00  0.00           H  
ATOM    775 HG23 THR A  55      17.885  -5.231  26.226  1.00  0.00           H  
ATOM    776  N   PRO A  56      15.093  -1.749  23.869  1.00  8.19           N  
ATOM    777  CA  PRO A  56      14.977  -0.485  23.141  1.00  8.27           C  
ATOM    778  C   PRO A  56      16.246   0.362  23.178  1.00  8.28           C  
ATOM    779  O   PRO A  56      16.630   0.924  22.157  1.00  8.24           O  
ATOM    780  CB  PRO A  56      13.827   0.224  23.856  1.00  8.37           C  
ATOM    781  CG  PRO A  56      12.990  -0.881  24.372  1.00  8.39           C  
ATOM    782  CD  PRO A  56      13.937  -1.977  24.753  1.00  8.29           C  
ATOM    783  HA  PRO A  56      14.699  -0.683  22.106  1.00  0.00           H  
ATOM    784  HB2 PRO A  56      13.263   0.845  23.160  1.00  0.00           H  
ATOM    785  HB3 PRO A  56      14.208   0.828  24.680  1.00  0.00           H  
ATOM    786  HG2 PRO A  56      12.302  -1.227  23.600  1.00  0.00           H  
ATOM    787  HG3 PRO A  56      12.432  -0.549  25.247  1.00  0.00           H  
ATOM    788  HD2 PRO A  56      14.225  -1.897  25.801  1.00  0.00           H  
ATOM    789  HD3 PRO A  56      13.492  -2.952  24.554  1.00  0.00           H  
ATOM    790  N   ALA A  57      16.902   0.434  24.335  1.00  8.23           N  
ATOM    791  CA  ALA A  57      18.152   1.184  24.457  1.00  8.22           C  
ATOM    792  C   ALA A  57      19.256   0.604  23.577  1.00  8.14           C  
ATOM    793  O   ALA A  57      20.004   1.353  22.947  1.00  8.14           O  
ATOM    794  CB  ALA A  57      18.605   1.236  25.907  1.00  8.24           C  
ATOM    795  H   ALA A  57      16.528  -0.039  25.145  1.00  0.00           H  
ATOM    796  HA  ALA A  57      17.963   2.206  24.128  1.00  0.00           H  
ATOM    797  HB1 ALA A  57      19.536   1.798  25.977  1.00  0.00           H  
ATOM    798  HB2 ALA A  57      18.764   0.222  26.274  1.00  0.00           H  
ATOM    799  HB3 ALA A  57      17.839   1.725  26.510  1.00  0.00           H  
ATOM    800  N   GLN A  58      19.359  -0.722  23.534  1.00  8.04           N  
ATOM    801  CA  GLN A  58      20.327  -1.373  22.653  1.00  8.00           C  
ATOM    802  C   GLN A  58      20.054  -1.036  21.192  1.00  7.74           C  
ATOM    803  O   GLN A  58      20.982  -0.757  20.438  1.00  7.77           O  
ATOM    804  CB  GLN A  58      20.333  -2.886  22.845  1.00  8.21           C  
ATOM    805  CG  GLN A  58      20.997  -3.335  24.135  1.00  8.46           C  
ATOM    806  CD  GLN A  58      20.901  -4.831  24.341  1.00  8.73           C  
ATOM    807  NE2 GLN A  58      21.996  -5.438  24.790  1.00  9.39           N  
ATOM    808  OE1 GLN A  58      19.859  -5.441  24.097  1.00  8.77           O  
ATOM    809  H   GLN A  58      18.760  -1.287  24.119  1.00  0.00           H  
ATOM    810  HA  GLN A  58      21.319  -0.997  22.906  1.00  0.00           H  
ATOM    811  HB2 GLN A  58      19.301  -3.236  22.849  1.00  0.00           H  
ATOM    812  HB3 GLN A  58      20.855  -3.344  22.005  1.00  0.00           H  
ATOM    813  HG2 GLN A  58      22.049  -3.053  24.104  1.00  0.00           H  
ATOM    814  HG3 GLN A  58      20.519  -2.830  24.974  1.00  0.00           H  
ATOM    815 HE21 GLN A  58      21.993  -6.436  24.945  1.00  0.00           H  
ATOM    816 HE22 GLN A  58      22.831  -4.901  24.976  1.00  0.00           H  
ATOM    817  N   ILE A  59      18.780  -1.040  20.804  1.00  7.52           N  
ATOM    818  CA  ILE A  59      18.407  -0.726  19.425  1.00  7.42           C  
ATOM    819  C   ILE A  59      18.760   0.706  19.064  1.00  7.54           C  
ATOM    820  O   ILE A  59      19.325   0.947  18.005  1.00  7.52           O  
ATOM    821  CB  ILE A  59      16.917  -1.019  19.152  1.00  7.29           C  
ATOM    822  CG1 ILE A  59      16.692  -2.534  19.199  1.00  7.28           C  
ATOM    823  CG2 ILE A  59      16.486  -0.467  17.788  1.00  7.25           C  
ATOM    824  CD1 ILE A  59      15.241  -2.953  19.293  1.00  7.34           C  
ATOM    825  H   ILE A  59      18.058  -1.264  21.474  1.00  0.00           H  
ATOM    826  HA  ILE A  59      18.990  -1.378  18.775  1.00  0.00           H  
ATOM    827  HB  ILE A  59      16.316  -0.548  19.930  1.00  0.00           H  
ATOM    828 HG12 ILE A  59      17.113  -2.968  18.292  1.00  0.00           H  
ATOM    829 HG13 ILE A  59      17.227  -2.938  20.059  1.00  0.00           H  
ATOM    830 HG21 ILE A  59      16.649   0.610  17.763  1.00  0.00           H  
ATOM    831 HG22 ILE A  59      17.074  -0.941  17.002  1.00  0.00           H  
ATOM    832 HG23 ILE A  59      15.429  -0.678  17.628  1.00  0.00           H  
ATOM    833 HD11 ILE A  59      15.177  -4.041  19.321  1.00  0.00           H  
ATOM    834 HD12 ILE A  59      14.802  -2.540  20.201  1.00  0.00           H  
ATOM    835 HD13 ILE A  59      14.698  -2.580  18.425  1.00  0.00           H  
ATOM    836  N   ILE A  60      18.437   1.649  19.938  1.00  7.76           N  
ATOM    837  CA  ILE A  60      18.711   3.056  19.658  1.00  7.95           C  
ATOM    838  C   ILE A  60      20.213   3.305  19.553  1.00  8.11           C  
ATOM    839  O   ILE A  60      20.678   3.968  18.625  1.00  8.07           O  
ATOM    840  CB  ILE A  60      18.056   3.969  20.708  1.00  8.05           C  
ATOM    841  CG1 ILE A  60      16.532   3.889  20.557  1.00  8.16           C  
ATOM    842  CG2 ILE A  60      18.530   5.417  20.559  1.00  8.10           C  
ATOM    843  CD1 ILE A  60      15.770   4.312  21.788  1.00  8.26           C  
ATOM    844  H   ILE A  60      17.996   1.391  20.809  1.00  0.00           H  
ATOM    845  HA  ILE A  60      18.268   3.293  18.691  1.00  0.00           H  
ATOM    846  HB  ILE A  60      18.329   3.612  21.701  1.00  0.00           H  
ATOM    847 HG12 ILE A  60      16.235   4.536  19.731  1.00  0.00           H  
ATOM    848 HG13 ILE A  60      16.259   2.863  20.312  1.00  0.00           H  
ATOM    849 HG21 ILE A  60      19.614   5.458  20.669  1.00  0.00           H  
ATOM    850 HG22 ILE A  60      18.250   5.791  19.574  1.00  0.00           H  
ATOM    851 HG23 ILE A  60      18.063   6.033  21.328  1.00  0.00           H  
ATOM    852 HD11 ILE A  60      14.700   4.227  21.600  1.00  0.00           H  
ATOM    853 HD12 ILE A  60      16.044   3.668  22.624  1.00  0.00           H  
ATOM    854 HD13 ILE A  60      16.015   5.346  22.030  1.00  0.00           H  
ATOM    855  N   ASN A  61      20.970   2.753  20.492  1.00  8.29           N  
ATOM    856  CA  ASN A  61      22.427   2.861  20.428  1.00  8.44           C  
ATOM    857  C   ASN A  61      22.993   2.254  19.150  1.00  8.10           C  
ATOM    858  O   ASN A  61      23.879   2.847  18.530  1.00  8.13           O  
ATOM    859  CB  ASN A  61      23.093   2.236  21.658  1.00  9.03           C  
ATOM    860  CG  ASN A  61      23.085   3.162  22.857  1.00  9.58           C  
ATOM    861  ND2 ASN A  61      22.860   2.594  24.032  1.00 10.30           N  
ATOM    862  OD1 ASN A  61      23.288   4.376  22.731  1.00 10.52           O  
ATOM    863  H   ASN A  61      20.537   2.255  21.256  1.00  0.00           H  
ATOM    864  HA  ASN A  61      22.677   3.922  20.425  1.00  0.00           H  
ATOM    865  HB2 ASN A  61      22.558   1.323  21.919  1.00  0.00           H  
ATOM    866  HB3 ASN A  61      24.125   1.984  21.412  1.00  0.00           H  
ATOM    867 HD21 ASN A  61      22.703   1.598  24.090  1.00  0.00           H  
ATOM    868 HD22 ASN A  61      22.846   3.157  24.871  1.00  0.00           H  
ATOM    869  N   ALA A  62      22.478   1.089  18.750  1.00  7.61           N  
ATOM    870  CA  ALA A  62      22.994   0.399  17.571  1.00  7.36           C  
ATOM    871  C   ALA A  62      22.724   1.166  16.275  1.00  7.16           C  
ATOM    872  O   ALA A  62      23.614   1.284  15.448  1.00  7.00           O  
ATOM    873  CB  ALA A  62      22.440  -1.017  17.473  1.00  7.40           C  
ATOM    874  H   ALA A  62      21.718   0.677  19.272  1.00  0.00           H  
ATOM    875  HA  ALA A  62      24.075   0.320  17.685  1.00  0.00           H  
ATOM    876  HB1 ALA A  62      22.843  -1.505  16.585  1.00  0.00           H  
ATOM    877  HB2 ALA A  62      21.353  -0.978  17.404  1.00  0.00           H  
ATOM    878  HB3 ALA A  62      22.728  -1.582  18.360  1.00  0.00           H  
ATOM    879  N   VAL A  63      21.504   1.674  16.090  1.00  7.07           N  
ATOM    880  CA  VAL A  63      21.176   2.390  14.840  1.00  7.12           C  
ATOM    881  C   VAL A  63      21.952   3.696  14.702  1.00  7.49           C  
ATOM    882  O   VAL A  63      22.311   4.088  13.594  1.00  7.59           O  
ATOM    883  CB  VAL A  63      19.655   2.622  14.636  1.00  6.91           C  
ATOM    884  CG1 VAL A  63      18.926   1.283  14.575  1.00  6.88           C  
ATOM    885  CG2 VAL A  63      19.052   3.552  15.690  1.00  6.89           C  
ATOM    886  H   VAL A  63      20.801   1.569  16.808  1.00  0.00           H  
ATOM    887  HA  VAL A  63      21.503   1.748  14.022  1.00  0.00           H  
ATOM    888  HB  VAL A  63      19.528   3.105  13.667  1.00  0.00           H  
ATOM    889 HG11 VAL A  63      17.859   1.456  14.432  1.00  0.00           H  
ATOM    890 HG12 VAL A  63      19.314   0.696  13.742  1.00  0.00           H  
ATOM    891 HG13 VAL A  63      19.084   0.740  15.507  1.00  0.00           H  
ATOM    892 HG21 VAL A  63      19.600   4.494  15.701  1.00  0.00           H  
ATOM    893 HG22 VAL A  63      18.006   3.743  15.450  1.00  0.00           H  
ATOM    894 HG23 VAL A  63      19.119   3.081  16.671  1.00  0.00           H  
ATOM    895  N   GLN A  64      22.229   4.342  15.832  1.00  8.08           N  
ATOM    896  CA  GLN A  64      23.056   5.543  15.843  1.00  8.61           C  
ATOM    897  C   GLN A  64      24.518   5.207  15.569  1.00  8.97           C  
ATOM    898  O   GLN A  64      25.138   5.766  14.667  1.00  8.94           O  
ATOM    899  CB  GLN A  64      22.914   6.267  17.177  1.00  8.93           C  
ATOM    900  CG  GLN A  64      21.521   6.833  17.374  1.00  9.33           C  
ATOM    901  CD  GLN A  64      21.375   7.694  18.609  1.00  9.67           C  
ATOM    902  NE2 GLN A  64      22.238   7.496  19.603  1.00 10.08           N  
ATOM    903  OE1 GLN A  64      20.489   8.536  18.661  1.00 10.58           O  
ATOM    904  H   GLN A  64      21.857   3.992  16.703  1.00  0.00           H  
ATOM    905  HA  GLN A  64      22.704   6.208  15.054  1.00  0.00           H  
ATOM    906  HB2 GLN A  64      23.634   7.085  17.211  1.00  0.00           H  
ATOM    907  HB3 GLN A  64      23.131   5.569  17.985  1.00  0.00           H  
ATOM    908  HG2 GLN A  64      20.821   6.001  17.452  1.00  0.00           H  
ATOM    909  HG3 GLN A  64      21.259   7.429  16.500  1.00  0.00           H  
ATOM    910 HE21 GLN A  64      22.955   6.790  19.516  1.00  0.00           H  
ATOM    911 HE22 GLN A  64      22.176   8.052  20.444  1.00  0.00           H  
ATOM    912  N   GLU A  65      25.059   4.269  16.336  1.00  9.48           N  
ATOM    913  CA  GLU A  65      26.477   3.940  16.230  1.00 10.05           C  
ATOM    914  C   GLU A  65      26.830   3.319  14.877  1.00  9.39           C  
ATOM    915  O   GLU A  65      27.823   3.715  14.249  1.00  9.36           O  
ATOM    916  CB  GLU A  65      26.887   3.004  17.368  1.00 11.25           C  
ATOM    917  CG  GLU A  65      28.378   2.703  17.450  1.00 12.45           C  
ATOM    918  CD  GLU A  65      29.225   3.900  17.849  1.00 13.63           C  
ATOM    919  OE1 GLU A  65      28.677   4.932  18.296  1.00 14.95           O  
ATOM    920  OE2 GLU A  65      30.463   3.797  17.719  1.00 15.57           O1-
ATOM    921  H   GLU A  65      24.482   3.776  17.002  1.00  0.00           H  
ATOM    922  HA  GLU A  65      27.045   4.864  16.334  1.00  0.00           H  
ATOM    923  HB2 GLU A  65      26.359   2.060  17.236  1.00  0.00           H  
ATOM    924  HB3 GLU A  65      26.571   3.448  18.312  1.00  0.00           H  
ATOM    925  HG2 GLU A  65      28.529   1.914  18.187  1.00  0.00           H  
ATOM    926  HG3 GLU A  65      28.716   2.343  16.478  1.00  0.00           H  
ATOM    927  N   GLY A  66      26.021   2.357  14.434  1.00  8.75           N  
ATOM    928  CA  GLY A  66      26.291   1.617  13.209  1.00  8.37           C  
ATOM    929  C   GLY A  66      25.966   2.344  11.916  1.00  8.05           C  
ATOM    930  O   GLY A  66      26.661   2.160  10.924  1.00  8.01           O  
ATOM    931  H   GLY A  66      25.192   2.133  14.966  1.00  0.00           H  
ATOM    932  HA2 GLY A  66      27.352   1.368  13.195  1.00  0.00           H  
ATOM    933  HA3 GLY A  66      25.720   0.689  13.235  1.00  0.00           H  
ATOM    934  N   PHE A  67      24.893   3.134  11.909  1.00  7.70           N  
ATOM    935  CA  PHE A  67      24.415   3.782  10.676  1.00  7.52           C  
ATOM    936  C   PHE A  67      24.222   5.298  10.748  1.00  7.46           C  
ATOM    937  O   PHE A  67      23.893   5.915   9.739  1.00  7.37           O  
ATOM    938  CB  PHE A  67      23.088   3.140  10.250  1.00  7.46           C  
ATOM    939  CG  PHE A  67      23.230   1.771   9.645  1.00  7.45           C  
ATOM    940  CD1 PHE A  67      23.910   1.590   8.445  1.00  7.44           C  
ATOM    941  CD2 PHE A  67      22.646   0.664  10.252  1.00  7.47           C  
ATOM    942  CE1 PHE A  67      24.026   0.329   7.877  1.00  7.42           C  
ATOM    943  CE2 PHE A  67      22.752  -0.594   9.682  1.00  7.46           C  
ATOM    944  CZ  PHE A  67      23.445  -0.762   8.497  1.00  7.50           C  
ATOM    945  H   PHE A  67      24.394   3.293  12.773  1.00  0.00           H  
ATOM    946  HA  PHE A  67      25.146   3.580   9.893  1.00  0.00           H  
ATOM    947  HB2 PHE A  67      22.450   3.060  11.130  1.00  0.00           H  
ATOM    948  HB3 PHE A  67      22.602   3.793   9.525  1.00  0.00           H  
ATOM    949  HD1 PHE A  67      24.353   2.441   7.949  1.00  0.00           H  
ATOM    950  HD2 PHE A  67      22.104   0.787  11.178  1.00  0.00           H  
ATOM    951  HE1 PHE A  67      24.569   0.200   6.952  1.00  0.00           H  
ATOM    952  HE2 PHE A  67      22.293  -1.445  10.164  1.00  0.00           H  
ATOM    953  HZ  PHE A  67      23.532  -1.744   8.056  1.00  0.00           H  
ATOM    954  N   ASN A  68      24.430   5.905  11.915  1.00  7.47           N  
ATOM    955  CA  ASN A  68      24.156   7.331  12.114  1.00  7.62           C  
ATOM    956  C   ASN A  68      22.674   7.678  11.871  1.00  7.74           C  
ATOM    957  O   ASN A  68      22.348   8.740  11.355  1.00  7.72           O  
ATOM    958  CB  ASN A  68      25.110   8.188  11.250  1.00  7.68           C  
ATOM    959  CG  ASN A  68      25.701   9.369  12.004  1.00  7.82           C  
ATOM    960  ND2 ASN A  68      26.843   9.840  11.527  1.00  7.71           N  
ATOM    961  OD1 ASN A  68      25.150   9.846  12.995  1.00  8.11           O  
ATOM    962  H   ASN A  68      24.789   5.364  12.689  1.00  0.00           H  
ATOM    963  HA  ASN A  68      24.374   7.559  13.157  1.00  0.00           H  
ATOM    964  HB2 ASN A  68      25.926   7.555  10.903  1.00  0.00           H  
ATOM    965  HB3 ASN A  68      24.562   8.561  10.385  1.00  0.00           H  
ATOM    966 HD21 ASN A  68      27.262   9.417  10.711  1.00  0.00           H  
ATOM    967 HD22 ASN A  68      27.295  10.622  11.979  1.00  0.00           H  
ATOM    968  N   PHE A  69      21.774   6.782  12.267  1.00  7.85           N  
ATOM    969  CA  PHE A  69      20.340   7.088  12.301  1.00  8.13           C  
ATOM    970  C   PHE A  69      20.146   8.209  13.321  1.00  8.63           C  
ATOM    971  O   PHE A  69      20.770   8.194  14.385  1.00  8.53           O  
ATOM    972  CB  PHE A  69      19.549   5.840  12.708  1.00  7.99           C  
ATOM    973  CG  PHE A  69      18.134   5.794  12.195  1.00  7.95           C  
ATOM    974  CD1 PHE A  69      17.877   5.638  10.842  1.00  8.03           C  
ATOM    975  CD2 PHE A  69      17.061   5.834  13.068  1.00  8.06           C  
ATOM    976  CE1 PHE A  69      16.579   5.546  10.368  1.00  8.08           C  
ATOM    977  CE2 PHE A  69      15.757   5.745  12.603  1.00  8.03           C  
ATOM    978  CZ  PHE A  69      15.515   5.602  11.247  1.00  8.04           C  
ATOM    979  H   PHE A  69      22.087   5.865  12.552  1.00  0.00           H  
ATOM    980  HA  PHE A  69      20.013   7.426  11.318  1.00  0.00           H  
ATOM    981  HB2 PHE A  69      19.516   5.800  13.797  1.00  0.00           H  
ATOM    982  HB3 PHE A  69      20.079   4.960  12.344  1.00  0.00           H  
ATOM    983  HD1 PHE A  69      18.702   5.587  10.147  1.00  0.00           H  
ATOM    984  HD2 PHE A  69      17.242   5.936  14.128  1.00  0.00           H  
ATOM    985  HE1 PHE A  69      16.398   5.430   9.310  1.00  0.00           H  
ATOM    986  HE2 PHE A  69      14.931   5.787  13.298  1.00  0.00           H  
ATOM    987  HZ  PHE A  69      14.502   5.535  10.879  1.00  0.00           H  
ATOM    988  N   ASP A  70      19.308   9.192  13.010  1.00  9.19           N  
ATOM    989  CA  ASP A  70      19.153  10.322  13.931  1.00  9.83           C  
ATOM    990  C   ASP A  70      18.326   9.951  15.168  1.00  9.81           C  
ATOM    991  O   ASP A  70      17.480   9.055  15.134  1.00  9.39           O  
ATOM    992  CB  ASP A  70      18.616  11.569  13.228  1.00 10.48           C  
ATOM    993  CG  ASP A  70      17.186  11.434  12.816  1.00 11.13           C  
ATOM    994  OD1 ASP A  70      16.955  10.893  11.723  1.00 12.04           O  
ATOM    995  OD2 ASP A  70      16.293  11.879  13.569  1.00 11.93           O1-
ATOM    996  H   ASP A  70      18.783   9.161  12.148  1.00  0.00           H  
ATOM    997  HA  ASP A  70      20.152  10.572  14.288  1.00  0.00           H  
ATOM    998  HB2 ASP A  70      19.218  11.753  12.338  1.00  0.00           H  
ATOM    999  HB3 ASP A  70      18.710  12.422  13.901  1.00  0.00           H  
ATOM   1000  N   ASN A  71      18.620  10.641  16.264  1.00  9.90           N  
ATOM   1001  CA  ASN A  71      18.117  10.286  17.590  1.00 10.22           C  
ATOM   1002  C   ASN A  71      16.596  10.309  17.705  1.00 10.40           C  
ATOM   1003  O   ASN A  71      16.006   9.381  18.247  1.00 10.12           O  
ATOM   1004  CB  ASN A  71      18.753  11.218  18.633  1.00 10.30           C  
ATOM   1005  CG  ASN A  71      18.381  10.864  20.053  1.00 10.47           C  
ATOM   1006  ND2 ASN A  71      18.819   9.701  20.513  1.00 10.43           N  
ATOM   1007  OD1 ASN A  71      17.702  11.639  20.730  1.00 10.99           O  
ATOM   1008  H   ASN A  71      19.219  11.449  16.177  1.00  0.00           H  
ATOM   1009  HA  ASN A  71      18.449   9.271  17.808  1.00  0.00           H  
ATOM   1010  HB2 ASN A  71      18.424  12.238  18.433  1.00  0.00           H  
ATOM   1011  HB3 ASN A  71      19.837  11.172  18.531  1.00  0.00           H  
ATOM   1012 HD21 ASN A  71      18.599   9.416  21.457  1.00  0.00           H  
ATOM   1013 HD22 ASN A  71      19.373   9.100  19.920  1.00  0.00           H  
ATOM   1014  N   GLN A  72      15.964  11.356  17.190  1.00 10.95           N  
ATOM   1015  CA  GLN A  72      14.517  11.477  17.285  1.00 11.62           C  
ATOM   1016  C   GLN A  72      13.808  10.371  16.509  1.00 10.80           C  
ATOM   1017  O   GLN A  72      12.864   9.770  17.018  1.00 10.64           O  
ATOM   1018  CB  GLN A  72      14.047  12.845  16.803  1.00 13.10           C  
ATOM   1019  CG  GLN A  72      12.580  13.082  17.102  1.00 14.66           C  
ATOM   1020  CD  GLN A  72      12.243  14.528  17.365  1.00 16.13           C  
ATOM   1021  NE2 GLN A  72      12.305  15.346  16.325  1.00 17.41           N  
ATOM   1022  OE1 GLN A  72      11.923  14.906  18.497  1.00 18.41           O  
ATOM   1023  H   GLN A  72      16.495  12.079  16.726  1.00  0.00           H  
ATOM   1024  HA  GLN A  72      14.241  11.379  18.335  1.00  0.00           H  
ATOM   1025  HB2 GLN A  72      14.636  13.615  17.302  1.00  0.00           H  
ATOM   1026  HB3 GLN A  72      14.207  12.917  15.727  1.00  0.00           H  
ATOM   1027  HG2 GLN A  72      12.310  12.500  17.983  1.00  0.00           H  
ATOM   1028  HG3 GLN A  72      11.989  12.733  16.256  1.00  0.00           H  
ATOM   1029 HE21 GLN A  72      12.570  14.990  15.418  1.00  0.00           H  
ATOM   1030 HE22 GLN A  72      12.088  16.326  16.439  1.00  0.00           H  
ATOM   1031  N   ALA A  73      14.274  10.100  15.292  1.00 10.10           N  
ATOM   1032  CA  ALA A  73      13.725   9.011  14.481  1.00  9.57           C  
ATOM   1033  C   ALA A  73      13.948   7.657  15.147  1.00  9.05           C  
ATOM   1034  O   ALA A  73      13.060   6.802  15.137  1.00  8.83           O  
ATOM   1035  CB  ALA A  73      14.333   9.024  13.089  1.00  9.66           C  
ATOM   1036  H   ALA A  73      15.026  10.660  14.918  1.00  0.00           H  
ATOM   1037  HA  ALA A  73      12.651   9.169  14.384  1.00  0.00           H  
ATOM   1038  HB1 ALA A  73      14.174  10.001  12.632  1.00  0.00           H  
ATOM   1039  HB2 ALA A  73      13.859   8.256  12.478  1.00  0.00           H  
ATOM   1040  HB3 ALA A  73      15.402   8.825  13.158  1.00  0.00           H  
ATOM   1041  N   ALA A  74      15.131   7.475  15.732  1.00  8.52           N  
ATOM   1042  CA  ALA A  74      15.469   6.231  16.425  1.00  8.21           C  
ATOM   1043  C   ALA A  74      14.537   5.978  17.608  1.00  8.05           C  
ATOM   1044  O   ALA A  74      14.029   4.875  17.784  1.00  7.92           O  
ATOM   1045  CB  ALA A  74      16.911   6.266  16.903  1.00  8.13           C  
ATOM   1046  H   ALA A  74      15.815   8.217  15.696  1.00  0.00           H  
ATOM   1047  HA  ALA A  74      15.361   5.406  15.721  1.00  0.00           H  
ATOM   1048  HB1 ALA A  74      17.059   7.130  17.550  1.00  0.00           H  
ATOM   1049  HB2 ALA A  74      17.577   6.338  16.043  1.00  0.00           H  
ATOM   1050  HB3 ALA A  74      17.132   5.354  17.458  1.00  0.00           H  
ATOM   1051  N   ILE A  75      14.329   7.017  18.412  1.00  7.96           N  
ATOM   1052  CA  ILE A  75      13.438   6.951  19.564  1.00  8.08           C  
ATOM   1053  C   ILE A  75      12.012   6.638  19.126  1.00  8.07           C  
ATOM   1054  O   ILE A  75      11.403   5.707  19.652  1.00  7.82           O  
ATOM   1055  CB  ILE A  75      13.501   8.260  20.395  1.00  8.12           C  
ATOM   1056  CG1 ILE A  75      14.849   8.344  21.128  1.00  8.24           C  
ATOM   1057  CG2 ILE A  75      12.364   8.337  21.415  1.00  8.18           C  
ATOM   1058  CD1 ILE A  75      15.165   9.704  21.714  1.00  8.28           C  
ATOM   1059  H   ILE A  75      14.807   7.885  18.217  1.00  0.00           H  
ATOM   1060  HA  ILE A  75      13.778   6.135  20.202  1.00  0.00           H  
ATOM   1061  HB  ILE A  75      13.419   9.109  19.716  1.00  0.00           H  
ATOM   1062 HG12 ILE A  75      14.840   7.618  21.941  1.00  0.00           H  
ATOM   1063 HG13 ILE A  75      15.641   8.074  20.430  1.00  0.00           H  
ATOM   1064 HG21 ILE A  75      11.406   8.278  20.898  1.00  0.00           H  
ATOM   1065 HG22 ILE A  75      12.426   9.281  21.957  1.00  0.00           H  
ATOM   1066 HG23 ILE A  75      12.449   7.508  22.118  1.00  0.00           H  
ATOM   1067 HD11 ILE A  75      16.134   9.669  22.212  1.00  0.00           H  
ATOM   1068 HD12 ILE A  75      14.395   9.976  22.436  1.00  0.00           H  
ATOM   1069 HD13 ILE A  75      15.193  10.446  20.916  1.00  0.00           H  
ATOM   1070  N   PHE A  76      11.480   7.384  18.160  1.00  8.31           N  
ATOM   1071  CA  PHE A  76      10.099   7.143  17.750  1.00  8.47           C  
ATOM   1072  C   PHE A  76       9.892   5.723  17.222  1.00  8.04           C  
ATOM   1073  O   PHE A  76       8.985   5.020  17.665  1.00  7.92           O  
ATOM   1074  CB  PHE A  76       9.606   8.148  16.719  1.00  9.08           C  
ATOM   1075  CG  PHE A  76       8.134   8.039  16.476  1.00  9.71           C  
ATOM   1076  CD1 PHE A  76       7.226   8.572  17.388  1.00 10.11           C  
ATOM   1077  CD2 PHE A  76       7.649   7.326  15.392  1.00 10.22           C  
ATOM   1078  CE1 PHE A  76       5.858   8.446  17.186  1.00 10.34           C  
ATOM   1079  CE2 PHE A  76       6.289   7.195  15.191  1.00 10.49           C  
ATOM   1080  CZ  PHE A  76       5.389   7.746  16.084  1.00 10.61           C  
ATOM   1081  H   PHE A  76      12.025   8.109  17.716  1.00  0.00           H  
ATOM   1082  HA  PHE A  76       9.474   7.254  18.636  1.00  0.00           H  
ATOM   1083  HB2 PHE A  76       9.828   9.154  17.076  1.00  0.00           H  
ATOM   1084  HB3 PHE A  76      10.134   7.981  15.780  1.00  0.00           H  
ATOM   1085  HD1 PHE A  76       7.590   9.090  18.263  1.00  0.00           H  
ATOM   1086  HD2 PHE A  76       8.340   6.869  14.699  1.00  0.00           H  
ATOM   1087  HE1 PHE A  76       5.163   8.891  17.883  1.00  0.00           H  
ATOM   1088  HE2 PHE A  76       5.925   6.657  14.328  1.00  0.00           H  
ATOM   1089  HZ  PHE A  76       4.327   7.632  15.925  1.00  0.00           H  
ATOM   1090  N   ALA A  77      10.742   5.308  16.291  1.00  7.54           N  
ATOM   1091  CA  ALA A  77      10.612   3.985  15.678  1.00  7.21           C  
ATOM   1092  C   ALA A  77      10.751   2.867  16.703  1.00  6.93           C  
ATOM   1093  O   ALA A  77       9.968   1.920  16.705  1.00  6.78           O  
ATOM   1094  CB  ALA A  77      11.640   3.806  14.571  1.00  7.16           C  
ATOM   1095  H   ALA A  77      11.493   5.917  16.000  1.00  0.00           H  
ATOM   1096  HA  ALA A  77       9.620   3.914  15.233  1.00  0.00           H  
ATOM   1097  HB1 ALA A  77      11.528   2.817  14.127  1.00  0.00           H  
ATOM   1098  HB2 ALA A  77      11.486   4.567  13.806  1.00  0.00           H  
ATOM   1099  HB3 ALA A  77      12.643   3.906  14.987  1.00  0.00           H  
ATOM   1100  N   THR A  78      11.758   2.977  17.568  1.00  6.72           N  
ATOM   1101  CA  THR A  78      12.058   1.913  18.516  1.00  6.66           C  
ATOM   1102  C   THR A  78      10.950   1.725  19.550  1.00  6.70           C  
ATOM   1103  O   THR A  78      10.529   0.604  19.803  1.00  6.55           O  
ATOM   1104  CB  THR A  78      13.411   2.147  19.213  1.00  6.59           C  
ATOM   1105  CG2 THR A  78      13.727   1.032  20.195  1.00  6.64           C  
ATOM   1106  OG1 THR A  78      14.441   2.204  18.219  1.00  6.58           O  
ATOM   1107  H   THR A  78      12.324   3.814  17.566  1.00  0.00           H  
ATOM   1108  HA  THR A  78      12.138   0.985  17.951  1.00  0.00           H  
ATOM   1109  HB  THR A  78      13.378   3.096  19.748  1.00  0.00           H  
ATOM   1110  HG1 THR A  78      14.299   2.967  17.654  1.00  0.00           H  
ATOM   1111 HG21 THR A  78      14.688   1.227  20.670  1.00  0.00           H  
ATOM   1112 HG22 THR A  78      12.948   0.987  20.956  1.00  0.00           H  
ATOM   1113 HG23 THR A  78      13.771   0.081  19.664  1.00  0.00           H  
ATOM   1114  N   TYR A  79      10.481   2.816  20.143  1.00  6.84           N  
ATOM   1115  CA  TYR A  79       9.438   2.701  21.160  1.00  7.07           C  
ATOM   1116  C   TYR A  79       8.090   2.372  20.543  1.00  6.95           C  
ATOM   1117  O   TYR A  79       7.311   1.665  21.162  1.00  7.01           O  
ATOM   1118  CB  TYR A  79       9.393   3.930  22.081  1.00  7.38           C  
ATOM   1119  CG  TYR A  79      10.624   3.963  22.960  1.00  7.65           C  
ATOM   1120  CD1 TYR A  79      10.797   3.026  23.977  1.00  7.89           C  
ATOM   1121  CD2 TYR A  79      11.648   4.873  22.726  1.00  7.88           C  
ATOM   1122  CE1 TYR A  79      11.945   3.018  24.753  1.00  8.15           C  
ATOM   1123  CE2 TYR A  79      12.801   4.876  23.501  1.00  8.07           C  
ATOM   1124  CZ  TYR A  79      12.941   3.944  24.513  1.00  8.18           C  
ATOM   1125  OH  TYR A  79      14.081   3.934  25.285  1.00  8.68           O  
ATOM   1126  H   TYR A  79      10.844   3.724  19.892  1.00  0.00           H  
ATOM   1127  HA  TYR A  79       9.708   1.852  21.788  1.00  0.00           H  
ATOM   1128  HB2 TYR A  79       9.359   4.835  21.474  1.00  0.00           H  
ATOM   1129  HB3 TYR A  79       8.502   3.880  22.707  1.00  0.00           H  
ATOM   1130  HD1 TYR A  79      10.024   2.295  24.163  1.00  0.00           H  
ATOM   1131  HD2 TYR A  79      11.545   5.592  21.926  1.00  0.00           H  
ATOM   1132  HE1 TYR A  79      12.060   2.290  25.543  1.00  0.00           H  
ATOM   1133  HE2 TYR A  79      13.581   5.600  23.315  1.00  0.00           H  
ATOM   1134  HH  TYR A  79      14.522   3.086  25.194  1.00  0.00           H  
ATOM   1135  N   ALA A  80       7.838   2.813  19.309  1.00  6.79           N  
ATOM   1136  CA  ALA A  80       6.630   2.385  18.601  1.00  6.72           C  
ATOM   1137  C   ALA A  80       6.642   0.875  18.409  1.00  6.70           C  
ATOM   1138  O   ALA A  80       5.685   0.198  18.752  1.00  6.75           O  
ATOM   1139  CB  ALA A  80       6.509   3.079  17.253  1.00  6.70           C  
ATOM   1140  H   ALA A  80       8.485   3.446  18.861  1.00  0.00           H  
ATOM   1141  HA  ALA A  80       5.763   2.650  19.206  1.00  0.00           H  
ATOM   1142  HB1 ALA A  80       5.666   2.661  16.703  1.00  0.00           H  
ATOM   1143  HB2 ALA A  80       7.425   2.927  16.683  1.00  0.00           H  
ATOM   1144  HB3 ALA A  80       6.350   4.146  17.407  1.00  0.00           H  
ATOM   1145  N   ALA A  81       7.744   0.360  17.873  1.00  6.68           N  
ATOM   1146  CA  ALA A  81       7.891  -1.079  17.666  1.00  6.82           C  
ATOM   1147  C   ALA A  81       7.779  -1.856  18.974  1.00  7.03           C  
ATOM   1148  O   ALA A  81       7.111  -2.885  19.030  1.00  7.12           O  
ATOM   1149  CB  ALA A  81       9.219  -1.380  16.993  1.00  6.78           C  
ATOM   1150  H   ALA A  81       8.497   0.977  17.603  1.00  0.00           H  
ATOM   1151  HA  ALA A  81       7.091  -1.411  17.004  1.00  0.00           H  
ATOM   1152  HB1 ALA A  81       9.316  -2.455  16.844  1.00  0.00           H  
ATOM   1153  HB2 ALA A  81       9.260  -0.875  16.028  1.00  0.00           H  
ATOM   1154  HB3 ALA A  81      10.034  -1.025  17.623  1.00  0.00           H  
ATOM   1155  N   HIS A  82       8.431  -1.363  20.021  1.00  7.22           N  
ATOM   1156  CA  HIS A  82       8.430  -2.052  21.308  1.00  7.41           C  
ATOM   1157  C   HIS A  82       7.023  -2.086  21.919  1.00  7.39           C  
ATOM   1158  O   HIS A  82       6.576  -3.125  22.400  1.00  7.32           O  
ATOM   1159  CB  HIS A  82       9.433  -1.387  22.247  1.00  7.51           C  
ATOM   1160  CG  HIS A  82       9.598  -2.089  23.557  1.00  7.68           C  
ATOM   1161  CD2 HIS A  82       9.520  -1.630  24.829  1.00  7.97           C  
ATOM   1162  ND1 HIS A  82       9.893  -3.432  23.649  1.00  7.88           N  
ATOM   1163  CE1 HIS A  82       9.983  -3.771  24.923  1.00  7.96           C  
ATOM   1164  NE2 HIS A  82       9.760  -2.697  25.659  1.00  8.05           N  
ATOM   1165  H   HIS A  82       8.937  -0.494  19.925  1.00  0.00           H  
ATOM   1166  HA  HIS A  82       8.752  -3.080  21.142  1.00  0.00           H  
ATOM   1167  HB2 HIS A  82      10.402  -1.359  21.749  1.00  0.00           H  
ATOM   1168  HB3 HIS A  82       9.108  -0.364  22.437  1.00  0.00           H  
ATOM   1169  HD2 HIS A  82       9.309  -0.615  25.133  1.00  0.00           H  
ATOM   1170  HE1 HIS A  82      10.202  -4.759  25.299  1.00  0.00           H  
ATOM   1171  HE2 HIS A  82       9.765  -2.666  26.669  1.00  0.00           H  
ATOM   1172  N   LEU A  83       6.315  -0.965  21.845  1.00  7.56           N  
ATOM   1173  CA  LEU A  83       4.946  -0.900  22.368  1.00  7.71           C  
ATOM   1174  C   LEU A  83       4.011  -1.928  21.749  1.00  7.78           C  
ATOM   1175  O   LEU A  83       3.217  -2.549  22.456  1.00  8.08           O  
ATOM   1176  CB  LEU A  83       4.361   0.505  22.205  1.00  7.76           C  
ATOM   1177  CG  LEU A  83       4.881   1.492  23.254  1.00  7.87           C  
ATOM   1178  CD1 LEU A  83       4.703   2.924  22.783  1.00  8.00           C  
ATOM   1179  CD2 LEU A  83       4.186   1.264  24.593  1.00  7.86           C  
ATOM   1180  H   LEU A  83       6.725  -0.145  21.422  1.00  0.00           H  
ATOM   1181  HA  LEU A  83       4.996  -1.109  23.437  1.00  0.00           H  
ATOM   1182  HB2 LEU A  83       4.624   0.879  21.215  1.00  0.00           H  
ATOM   1183  HB3 LEU A  83       3.275   0.447  22.283  1.00  0.00           H  
ATOM   1184  HG  LEU A  83       5.947   1.311  23.391  1.00  0.00           H  
ATOM   1185 HD11 LEU A  83       5.080   3.607  23.545  1.00  0.00           H  
ATOM   1186 HD12 LEU A  83       5.257   3.073  21.856  1.00  0.00           H  
ATOM   1187 HD13 LEU A  83       3.645   3.121  22.610  1.00  0.00           H  
ATOM   1188 HD21 LEU A  83       4.568   1.974  25.327  1.00  0.00           H  
ATOM   1189 HD22 LEU A  83       3.112   1.407  24.474  1.00  0.00           H  
ATOM   1190 HD23 LEU A  83       4.381   0.248  24.935  1.00  0.00           H  
ATOM   1191  N   VAL A  84       4.120  -2.134  20.439  1.00  7.63           N  
ATOM   1192  CA  VAL A  84       3.183  -3.029  19.745  1.00  7.63           C  
ATOM   1193  C   VAL A  84       3.694  -4.459  19.550  1.00  7.41           C  
ATOM   1194  O   VAL A  84       2.885  -5.376  19.384  1.00  7.46           O  
ATOM   1195  CB  VAL A  84       2.700  -2.441  18.393  1.00  7.78           C  
ATOM   1196  CG1 VAL A  84       2.009  -1.104  18.617  1.00  7.93           C  
ATOM   1197  CG2 VAL A  84       3.826  -2.309  17.375  1.00  7.88           C  
ATOM   1198  H   VAL A  84       4.852  -1.672  19.918  1.00  0.00           H  
ATOM   1199  HA  VAL A  84       2.301  -3.102  20.381  1.00  0.00           H  
ATOM   1200  HB  VAL A  84       1.962  -3.128  17.980  1.00  0.00           H  
ATOM   1201 HG11 VAL A  84       1.675  -0.702  17.660  1.00  0.00           H  
ATOM   1202 HG12 VAL A  84       2.708  -0.407  19.079  1.00  0.00           H  
ATOM   1203 HG13 VAL A  84       1.149  -1.245  19.272  1.00  0.00           H  
ATOM   1204 HG21 VAL A  84       4.304  -3.278  17.233  1.00  0.00           H  
ATOM   1205 HG22 VAL A  84       4.562  -1.592  17.738  1.00  0.00           H  
ATOM   1206 HG23 VAL A  84       3.418  -1.962  16.425  1.00  0.00           H  
ATOM   1207  N   ASP A  85       5.017  -4.645  19.561  1.00  7.20           N  
ATOM   1208  CA  ASP A  85       5.651  -5.940  19.247  1.00  7.13           C  
ATOM   1209  C   ASP A  85       6.560  -6.526  20.338  1.00  7.19           C  
ATOM   1210  O   ASP A  85       6.950  -7.691  20.239  1.00  7.20           O  
ATOM   1211  CB  ASP A  85       6.500  -5.804  17.968  1.00  7.00           C  
ATOM   1212  CG  ASP A  85       5.676  -5.627  16.709  1.00  6.96           C  
ATOM   1213  OD1 ASP A  85       4.492  -6.006  16.673  1.00  6.89           O  
ATOM   1214  OD2 ASP A  85       6.255  -5.133  15.718  1.00  6.94           O1-
ATOM   1215  H   ASP A  85       5.611  -3.863  19.795  1.00  0.00           H  
ATOM   1216  HA  ASP A  85       4.859  -6.661  19.048  1.00  0.00           H  
ATOM   1217  HB2 ASP A  85       7.152  -4.937  18.078  1.00  0.00           H  
ATOM   1218  HB3 ASP A  85       7.117  -6.696  17.860  1.00  0.00           H  
ATOM   1219  N   GLY A  86       6.906  -5.727  21.347  1.00  7.32           N  
ATOM   1220  CA  GLY A  86       7.881  -6.109  22.371  1.00  7.69           C  
ATOM   1221  C   GLY A  86       7.228  -6.444  23.694  1.00  8.05           C  
ATOM   1222  O   GLY A  86       6.024  -6.244  23.877  1.00  7.94           O  
ATOM   1223  H   GLY A  86       6.476  -4.815  21.408  1.00  0.00           H  
ATOM   1224  HA2 GLY A  86       8.431  -6.983  22.021  1.00  0.00           H  
ATOM   1225  HA3 GLY A  86       8.580  -5.286  22.519  1.00  0.00           H  
ATOM   1226  N   ASN A  87       8.035  -6.975  24.607  1.00  8.60           N  
ATOM   1227  CA  ASN A  87       7.570  -7.307  25.942  1.00  9.09           C  
ATOM   1228  C   ASN A  87       7.926  -6.155  26.875  1.00  9.46           C  
ATOM   1229  O   ASN A  87       9.096  -5.893  27.150  1.00  9.35           O  
ATOM   1230  CB  ASN A  87       8.181  -8.618  26.416  1.00  9.24           C  
ATOM   1231  CG  ASN A  87       7.510  -9.145  27.667  1.00  9.34           C  
ATOM   1232  ND2 ASN A  87       7.105 -10.407  27.633  1.00  9.42           N  
ATOM   1233  OD1 ASN A  87       7.349  -8.420  28.649  1.00  9.70           O  
ATOM   1234  H   ASN A  87       8.999  -7.153  24.365  1.00  0.00           H  
ATOM   1235  HA  ASN A  87       6.486  -7.415  25.918  1.00  0.00           H  
ATOM   1236  HB2 ASN A  87       9.238  -8.456  26.627  1.00  0.00           H  
ATOM   1237  HB3 ASN A  87       8.087  -9.360  25.623  1.00  0.00           H  
ATOM   1238 HD21 ASN A  87       7.255 -10.963  26.803  1.00  0.00           H  
ATOM   1239 HD22 ASN A  87       6.647 -10.812  28.437  1.00  0.00           H  
ATOM   1240  N   LEU A  88       6.896  -5.487  27.373  1.00 10.19           N  
ATOM   1241  CA  LEU A  88       7.066  -4.259  28.136  1.00 10.72           C  
ATOM   1242  C   LEU A  88       7.577  -4.515  29.557  1.00 11.16           C  
ATOM   1243  O   LEU A  88       8.186  -3.630  30.153  1.00 11.62           O  
ATOM   1244  CB  LEU A  88       5.754  -3.464  28.148  1.00 11.11           C  
ATOM   1245  CG  LEU A  88       5.208  -3.104  26.757  1.00 11.31           C  
ATOM   1246  CD1 LEU A  88       3.874  -2.389  26.886  1.00 11.59           C  
ATOM   1247  CD2 LEU A  88       6.202  -2.259  25.967  1.00 11.57           C  
ATOM   1248  H   LEU A  88       5.963  -5.841  27.218  1.00  0.00           H  
ATOM   1249  HA  LEU A  88       7.813  -3.653  27.622  1.00  0.00           H  
ATOM   1250  HB2 LEU A  88       5.001  -4.059  28.664  1.00  0.00           H  
ATOM   1251  HB3 LEU A  88       5.912  -2.542  28.708  1.00  0.00           H  
ATOM   1252  HG  LEU A  88       5.042  -4.031  26.209  1.00  0.00           H  
ATOM   1253 HD11 LEU A  88       3.498  -2.139  25.894  1.00  0.00           H  
ATOM   1254 HD12 LEU A  88       3.161  -3.040  27.392  1.00  0.00           H  
ATOM   1255 HD13 LEU A  88       4.006  -1.475  27.465  1.00  0.00           H  
ATOM   1256 HD21 LEU A  88       7.150  -2.791  25.888  1.00  0.00           H  
ATOM   1257 HD22 LEU A  88       6.360  -1.310  26.480  1.00  0.00           H  
ATOM   1258 HD23 LEU A  88       5.806  -2.071  24.969  1.00  0.00           H  
ATOM   1259  N   ILE A  89       7.344  -5.719  30.079  1.00 11.40           N  
ATOM   1260  CA  ILE A  89       7.825  -6.091  31.418  1.00 11.76           C  
ATOM   1261  C   ILE A  89       9.309  -6.463  31.397  1.00 11.78           C  
ATOM   1262  O   ILE A  89      10.081  -5.979  32.227  1.00 12.03           O  
ATOM   1263  CB  ILE A  89       6.969  -7.236  32.014  1.00 12.03           C  
ATOM   1264  CG1 ILE A  89       5.511  -6.779  32.198  1.00 12.30           C  
ATOM   1265  CG2 ILE A  89       7.545  -7.750  33.334  1.00 12.04           C  
ATOM   1266  CD1 ILE A  89       5.310  -5.557  33.078  1.00 12.48           C  
ATOM   1267  H   ILE A  89       6.822  -6.395  29.540  1.00  0.00           H  
ATOM   1268  HA  ILE A  89       7.711  -5.221  32.065  1.00  0.00           H  
ATOM   1269  HB  ILE A  89       6.973  -8.062  31.303  1.00  0.00           H  
ATOM   1270 HG12 ILE A  89       4.954  -7.605  32.640  1.00  0.00           H  
ATOM   1271 HG13 ILE A  89       5.090  -6.568  31.215  1.00  0.00           H  
ATOM   1272 HG21 ILE A  89       8.576  -8.068  33.182  1.00  0.00           H  
ATOM   1273 HG22 ILE A  89       6.952  -8.595  33.684  1.00  0.00           H  
ATOM   1274 HG23 ILE A  89       7.516  -6.953  34.078  1.00  0.00           H  
ATOM   1275 HD11 ILE A  89       4.333  -5.611  33.558  1.00  0.00           H  
ATOM   1276 HD12 ILE A  89       6.088  -5.527  33.841  1.00  0.00           H  
ATOM   1277 HD13 ILE A  89       5.366  -4.656  32.467  1.00  0.00           H  
ATOM   1278  N   THR A  90       9.706  -7.317  30.455  1.00 11.54           N  
ATOM   1279  CA  THR A  90      11.106  -7.740  30.343  1.00 11.47           C  
ATOM   1280  C   THR A  90      11.978  -6.729  29.586  1.00 11.23           C  
ATOM   1281  O   THR A  90      13.202  -6.829  29.634  1.00 11.27           O  
ATOM   1282  CB  THR A  90      11.243  -9.106  29.647  1.00 11.69           C  
ATOM   1283  CG2 THR A  90      10.411 -10.164  30.349  1.00 11.76           C  
ATOM   1284  OG1 THR A  90      10.821  -8.994  28.283  1.00 11.82           O  
ATOM   1285  H   THR A  90       9.027  -7.682  29.802  1.00  0.00           H  
ATOM   1286  HA  THR A  90      11.507  -7.838  31.352  1.00  0.00           H  
ATOM   1287  HB  THR A  90      12.290  -9.409  29.668  1.00  0.00           H  
ATOM   1288  HG1 THR A  90      10.778  -9.868  27.888  1.00  0.00           H  
ATOM   1289 HG21 THR A  90      10.527 -11.118  29.835  1.00  0.00           H  
ATOM   1290 HG22 THR A  90       9.362  -9.869  30.334  1.00  0.00           H  
ATOM   1291 HG23 THR A  90      10.746 -10.264  31.381  1.00  0.00           H  
ATOM   1292  N   ASP A  91      11.343  -5.786  28.880  1.00 10.89           N  
ATOM   1293  CA  ASP A  91      12.030  -4.755  28.090  1.00 10.61           C  
ATOM   1294  C   ASP A  91      12.790  -5.351  26.903  1.00  9.95           C  
ATOM   1295  O   ASP A  91      13.854  -4.852  26.544  1.00  9.84           O  
ATOM   1296  CB  ASP A  91      12.977  -3.923  28.982  1.00 11.01           C  
ATOM   1297  CG  ASP A  91      13.270  -2.537  28.420  1.00 11.46           C  
ATOM   1298  OD1 ASP A  91      12.337  -1.878  27.924  1.00 12.12           O  
ATOM   1299  OD2 ASP A  91      14.436  -2.090  28.504  1.00 12.27           O1-
ATOM   1300  H   ASP A  91      10.333  -5.783  28.891  1.00  0.00           H  
ATOM   1301  HA  ASP A  91      11.271  -4.081  27.693  1.00  0.00           H  
ATOM   1302  HB2 ASP A  91      12.516  -3.808  29.963  1.00  0.00           H  
ATOM   1303  HB3 ASP A  91      13.917  -4.462  29.096  1.00  0.00           H  
ATOM   1304  N   LEU A  92      12.237  -6.407  26.303  1.00  9.23           N  
ATOM   1305  CA  LEU A  92      12.874  -7.111  25.189  1.00  8.88           C  
ATOM   1306  C   LEU A  92      11.980  -7.132  23.961  1.00  8.30           C  
ATOM   1307  O   LEU A  92      10.765  -7.318  24.070  1.00  8.24           O  
ATOM   1308  CB  LEU A  92      13.192  -8.550  25.587  1.00  9.13           C  
ATOM   1309  CG  LEU A  92      14.241  -8.698  26.693  1.00  9.34           C  
ATOM   1310  CD1 LEU A  92      14.335 -10.157  27.108  1.00  9.44           C  
ATOM   1311  CD2 LEU A  92      15.596  -8.160  26.260  1.00  9.53           C  
ATOM   1312  H   LEU A  92      11.340  -6.735  26.632  1.00  0.00           H  
ATOM   1313  HA  LEU A  92      13.805  -6.602  24.938  1.00  0.00           H  
ATOM   1314  HB2 LEU A  92      13.557  -9.073  24.703  1.00  0.00           H  
ATOM   1315  HB3 LEU A  92      12.271  -9.030  25.917  1.00  0.00           H  
ATOM   1316  HG  LEU A  92      13.907  -8.121  27.556  1.00  0.00           H  
ATOM   1317 HD11 LEU A  92      15.081 -10.264  27.895  1.00  0.00           H  
ATOM   1318 HD12 LEU A  92      13.366 -10.492  27.478  1.00  0.00           H  
ATOM   1319 HD13 LEU A  92      14.624 -10.761  26.248  1.00  0.00           H  
ATOM   1320 HD21 LEU A  92      15.496  -7.114  25.969  1.00  0.00           H  
ATOM   1321 HD22 LEU A  92      15.963  -8.739  25.413  1.00  0.00           H  
ATOM   1322 HD23 LEU A  92      16.301  -8.241  27.088  1.00  0.00           H  
ATOM   1323  N   LEU A  93      12.605  -6.964  22.798  1.00  7.69           N  
ATOM   1324  CA  LEU A  93      11.928  -6.977  21.506  1.00  7.36           C  
ATOM   1325  C   LEU A  93      12.680  -7.884  20.549  1.00  7.15           C  
ATOM   1326  O   LEU A  93      13.898  -7.787  20.427  1.00  7.01           O  
ATOM   1327  CB  LEU A  93      11.888  -5.562  20.926  1.00  7.29           C  
ATOM   1328  CG  LEU A  93      11.403  -5.403  19.473  1.00  7.30           C  
ATOM   1329  CD1 LEU A  93       9.958  -5.865  19.316  1.00  7.28           C  
ATOM   1330  CD2 LEU A  93      11.579  -3.957  19.027  1.00  7.37           C  
ATOM   1331  H   LEU A  93      13.605  -6.819  22.811  1.00  0.00           H  
ATOM   1332  HA  LEU A  93      10.910  -7.347  21.633  1.00  0.00           H  
ATOM   1333  HB2 LEU A  93      11.227  -4.969  21.558  1.00  0.00           H  
ATOM   1334  HB3 LEU A  93      12.890  -5.140  20.996  1.00  0.00           H  
ATOM   1335  HG  LEU A  93      12.029  -6.030  18.838  1.00  0.00           H  
ATOM   1336 HD11 LEU A  93       9.870  -6.901  19.644  1.00  0.00           H  
ATOM   1337 HD12 LEU A  93       9.664  -5.789  18.269  1.00  0.00           H  
ATOM   1338 HD13 LEU A  93       9.307  -5.235  19.923  1.00  0.00           H  
ATOM   1339 HD21 LEU A  93      11.235  -3.849  17.998  1.00  0.00           H  
ATOM   1340 HD22 LEU A  93      12.633  -3.684  19.088  1.00  0.00           H  
ATOM   1341 HD23 LEU A  93      10.996  -3.303  19.676  1.00  0.00           H  
ATOM   1342  N   SER A  94      11.947  -8.763  19.869  1.00  6.85           N  
ATOM   1343  CA  SER A  94      12.500  -9.553  18.771  1.00  6.77           C  
ATOM   1344  C   SER A  94      12.482  -8.738  17.486  1.00  6.69           C  
ATOM   1345  O   SER A  94      11.451  -8.171  17.122  1.00  6.67           O  
ATOM   1346  CB  SER A  94      11.689 -10.824  18.562  1.00  6.75           C  
ATOM   1347  OG  SER A  94      12.066 -11.469  17.356  1.00  6.77           O  
ATOM   1348  H   SER A  94      10.977  -8.888  20.120  1.00  0.00           H  
ATOM   1349  HA  SER A  94      13.529  -9.822  19.008  1.00  0.00           H  
ATOM   1350  HB2 SER A  94      11.863 -11.501  19.399  1.00  0.00           H  
ATOM   1351  HB3 SER A  94      10.630 -10.571  18.519  1.00  0.00           H  
ATOM   1352  HG  SER A  94      11.530 -12.256  17.232  1.00  0.00           H  
ATOM   1353  N   ILE A  95      13.605  -8.722  16.769  1.00  6.60           N  
ATOM   1354  CA  ILE A  95      13.649  -8.056  15.459  1.00  6.62           C  
ATOM   1355  C   ILE A  95      13.031  -8.888  14.329  1.00  6.80           C  
ATOM   1356  O   ILE A  95      13.042  -8.465  13.171  1.00  6.64           O  
ATOM   1357  CB  ILE A  95      15.075  -7.581  15.077  1.00  6.57           C  
ATOM   1358  CG1 ILE A  95      16.011  -8.754  14.732  1.00  6.53           C  
ATOM   1359  CG2 ILE A  95      15.638  -6.707  16.189  1.00  6.62           C  
ATOM   1360  CD1 ILE A  95      17.353  -8.319  14.182  1.00  6.55           C  
ATOM   1361  H   ILE A  95      14.434  -9.172  17.129  1.00  0.00           H  
ATOM   1362  HA  ILE A  95      13.039  -7.157  15.549  1.00  0.00           H  
ATOM   1363  HB  ILE A  95      14.986  -6.960  14.186  1.00  0.00           H  
ATOM   1364 HG12 ILE A  95      16.182  -9.336  15.638  1.00  0.00           H  
ATOM   1365 HG13 ILE A  95      15.520  -9.390  13.995  1.00  0.00           H  
ATOM   1366 HG21 ILE A  95      16.640  -6.374  15.918  1.00  0.00           H  
ATOM   1367 HG22 ILE A  95      15.684  -7.281  17.114  1.00  0.00           H  
ATOM   1368 HG23 ILE A  95      14.993  -5.840  16.331  1.00  0.00           H  
ATOM   1369 HD11 ILE A  95      17.958  -9.198  13.962  1.00  0.00           H  
ATOM   1370 HD12 ILE A  95      17.202  -7.744  13.268  1.00  0.00           H  
ATOM   1371 HD13 ILE A  95      17.865  -7.701  14.920  1.00  0.00           H  
ATOM   1372  N   GLY A  96      12.503 -10.070  14.658  1.00  7.09           N  
ATOM   1373  CA  GLY A  96      11.822 -10.905  13.687  1.00  7.51           C  
ATOM   1374  C   GLY A  96      10.656 -11.656  14.289  1.00  7.86           C  
ATOM   1375  O   GLY A  96       9.691 -11.042  14.742  1.00  7.58           O  
ATOM   1376  H   GLY A  96      12.580 -10.392  15.612  1.00  0.00           H  
ATOM   1377  HA2 GLY A  96      11.452 -10.272  12.880  1.00  0.00           H  
ATOM   1378  HA3 GLY A  96      12.532 -11.623  13.277  1.00  0.00           H  
ATOM   1379  N  AARG A  97      10.731 -12.984  14.283  0.50  8.04           N  
ATOM   1380  N  BARG A  97      10.746 -12.985  14.289  0.50  8.32           N  
ATOM   1381  CA AARG A  97       9.609 -13.817  14.702  0.50  8.34           C  
ATOM   1382  CA BARG A  97       9.647 -13.847  14.714  0.50  8.80           C  
ATOM   1383  C  AARG A  97       9.373 -13.760  16.200  0.50  8.54           C  
ATOM   1384  C  BARG A  97       9.382 -13.771  16.208  0.50  8.82           C  
ATOM   1385  O  AARG A  97      10.247 -13.370  16.976  0.50  8.46           O  
ATOM   1386  O  BARG A  97      10.245 -13.369  16.990  0.50  8.72           O  
ATOM   1387  CB AARG A  97       9.849 -15.270  14.303  0.50  8.47           C  
ATOM   1388  CB BARG A  97       9.931 -15.305  14.328  0.50  9.30           C  
ATOM   1389  CG AARG A  97      11.046 -15.881  15.000  0.50  8.60           C  
ATOM   1390  CG BARG A  97      11.136 -15.924  15.024  0.50  9.76           C  
ATOM   1391  CD AARG A  97      11.081 -17.392  14.877  0.50  8.72           C  
ATOM   1392  CD BARG A  97      11.337 -17.376  14.608  0.50 10.21           C  
ATOM   1393  NE AARG A  97      12.340 -17.906  15.398  0.50  8.85           N  
ATOM   1394  NE BARG A  97      12.650 -17.892  14.990  0.50 10.68           N  
ATOM   1395  CZ AARG A  97      12.534 -18.266  16.661  0.50  8.94           C  
ATOM   1396  CZ BARG A  97      13.723 -17.868  14.203  0.50 11.05           C  
ATOM   1397  NH1AARG A  97      11.532 -18.195  17.528  0.50  8.94           N1+
ATOM   1398  NH1BARG A  97      13.642 -17.352  12.982  0.50 11.21           N1+
ATOM   1399  NH2AARG A  97      13.723 -18.709  17.048  0.50  9.03           N  
ATOM   1400  NH2BARG A  97      14.878 -18.359  14.637  0.50 11.33           N  
ATOM   1401  H  AARG A  97      11.587 -13.427  13.981  0.50  0.00           H  
ATOM   1402  H  BARG A  97      11.608 -13.413  13.983  0.50  0.00           H  
ATOM   1403  HA AARG A  97       8.710 -13.464  14.197  0.50  0.00           H  
ATOM   1404  HA BARG A  97       8.744 -13.528  14.193  0.50  0.00           H  
ATOM   1405  HB2AARG A  97       8.963 -15.852  14.558  0.50  0.00           H  
ATOM   1406  HB2BARG A  97       9.052 -15.900  14.578  0.50  0.00           H  
ATOM   1407  HB3AARG A  97      10.005 -15.319  13.225  0.50  0.00           H  
ATOM   1408  HB3BARG A  97      10.089 -15.354  13.251  0.50  0.00           H  
ATOM   1409  HG2AARG A  97      11.954 -15.473  14.556  0.50  0.00           H  
ATOM   1410  HG2BARG A  97      10.982 -15.883  16.102  0.50  0.00           H  
ATOM   1411  HG3AARG A  97      11.016 -15.612  16.056  0.50  0.00           H  
ATOM   1412  HG3BARG A  97      12.028 -15.353  14.769  0.50  0.00           H  
ATOM   1413  HD2AARG A  97      10.984 -17.671  13.828  0.50  0.00           H  
ATOM   1414  HD2BARG A  97      11.236 -17.446  13.525  0.50  0.00           H  
ATOM   1415  HD3AARG A  97      10.254 -17.820  15.443  0.50  0.00           H  
ATOM   1416  HD3BARG A  97      10.566 -17.988  15.076  0.50  0.00           H  
ATOM   1417  HE AARG A  97      13.116 -17.994  14.757  0.50  0.00           H  
ATOM   1418  HE BARG A  97      12.750 -18.293  15.912  0.50  0.00           H  
ATOM   1419 HH11AARG A  97      10.627 -17.862  17.228  0.50  0.00           H  
ATOM   1420 HH11BARG A  97      12.765 -16.977  12.649  0.50  0.00           H  
ATOM   1421 HH12AARG A  97      11.674 -18.473  18.488  0.50  0.00           H  
ATOM   1422 HH12BARG A  97      14.457 -17.334  12.386  0.50  0.00           H  
ATOM   1423 HH21AARG A  97      14.481 -18.767  16.383  0.50  0.00           H  
ATOM   1424 HH21BARG A  97      14.943 -18.752  15.565  0.50  0.00           H  
ATOM   1425 HH22AARG A  97      13.870 -18.989  18.007  0.50  0.00           H  
ATOM   1426 HH22BARG A  97      15.692 -18.340  14.039  0.50  0.00           H  
ATOM   1427  N   LYS A  98       8.175 -14.179  16.589  1.00  8.89           N  
ATOM   1428  CA  LYS A  98       7.820 -14.322  17.993  1.00  9.34           C  
ATOM   1429  C   LYS A  98       8.722 -15.381  18.618  1.00  9.75           C  
ATOM   1430  O   LYS A  98       9.057 -16.382  17.976  1.00  9.65           O  
ATOM   1431  CB  LYS A  98       6.359 -14.725  18.124  1.00  9.55           C  
ATOM   1432  CG  LYS A  98       5.887 -14.838  19.560  1.00  9.81           C  
ATOM   1433  CD  LYS A  98       4.381 -14.980  19.624  1.00 10.04           C  
ATOM   1434  CE  LYS A  98       3.916 -15.199  21.054  1.00 10.36           C  
ATOM   1435  NZ  LYS A  98       4.200 -14.026  21.921  1.00 10.65           N1+
ATOM   1436  H  ALYS A  98       7.486 -14.406  15.886  0.50  0.00           H  
ATOM   1437  H  BLYS A  98       7.485 -14.396  15.884  0.50  0.00           H  
ATOM   1438  HA  LYS A  98       7.977 -13.371  18.502  1.00  0.00           H  
ATOM   1439  HB2 LYS A  98       5.749 -13.977  17.619  1.00  0.00           H  
ATOM   1440  HB3 LYS A  98       6.215 -15.686  17.631  1.00  0.00           H  
ATOM   1441  HG2 LYS A  98       6.184 -13.942  20.105  1.00  0.00           H  
ATOM   1442  HG3 LYS A  98       6.350 -15.710  20.023  1.00  0.00           H  
ATOM   1443  HD2 LYS A  98       3.920 -14.072  19.234  1.00  0.00           H  
ATOM   1444  HD3 LYS A  98       4.074 -15.829  19.013  1.00  0.00           H  
ATOM   1445  HE2 LYS A  98       4.431 -16.069  21.461  1.00  0.00           H  
ATOM   1446  HE3 LYS A  98       2.843 -15.389  21.053  1.00  0.00           H  
ATOM   1447  HZ1 LYS A  98       4.208 -14.316  22.888  1.00  0.00           H  
ATOM   1448  HZ2 LYS A  98       3.485 -13.326  21.785  1.00  0.00           H  
ATOM   1449  HZ3 LYS A  98       5.101 -13.639  21.678  1.00  0.00           H  
ATOM   1450  N   THR A  99       9.151 -15.123  19.847  1.00 10.37           N  
ATOM   1451  CA  THR A  99      10.099 -15.995  20.527  1.00 10.98           C  
ATOM   1452  C   THR A  99       9.828 -16.010  22.021  1.00 11.76           C  
ATOM   1453  O   THR A  99       9.464 -14.993  22.608  1.00 11.57           O  
ATOM   1454  CB  THR A  99      11.568 -15.567  20.255  1.00 11.08           C  
ATOM   1455  CG2 THR A  99      11.801 -14.092  20.582  1.00 11.01           C  
ATOM   1456  OG1 THR A  99      12.468 -16.367  21.034  1.00 11.17           O  
ATOM   1457  H   THR A  99       8.811 -14.300  20.324  1.00  0.00           H  
ATOM   1458  HA  THR A  99       9.964 -17.007  20.146  1.00  0.00           H  
ATOM   1459  HB  THR A  99      11.786 -15.727  19.199  1.00  0.00           H  
ATOM   1460  HG1 THR A  99      12.339 -17.294  20.820  1.00  0.00           H  
ATOM   1461 HG21 THR A  99      12.840 -13.834  20.378  1.00  0.00           H  
ATOM   1462 HG22 THR A  99      11.583 -13.915  21.635  1.00  0.00           H  
ATOM   1463 HG23 THR A  99      11.146 -13.476  19.967  1.00  0.00           H  
ATOM   1464  N   ARG A 100      10.034 -17.177  22.622  1.00 12.97           N  
ATOM   1465  CA  ARG A 100      10.007 -17.321  24.074  1.00 14.20           C  
ATOM   1466  C   ARG A 100      11.114 -16.528  24.767  1.00 13.71           C  
ATOM   1467  O   ARG A 100      11.030 -16.282  25.969  1.00 13.47           O  
ATOM   1468  CB  ARG A 100      10.119 -18.797  24.461  1.00 15.83           C  
ATOM   1469  CG  ARG A 100       8.886 -19.608  24.103  1.00 17.70           C  
ATOM   1470  CD  ARG A 100       9.076 -21.067  24.469  1.00 19.70           C  
ATOM   1471  NE  ARG A 100       9.914 -21.756  23.483  1.00 21.89           N  
ATOM   1472  CZ  ARG A 100       9.518 -22.715  22.638  1.00 23.70           C  
ATOM   1473  NH1 ARG A 100       8.261 -23.171  22.615  1.00 25.07           N1+
ATOM   1474  NH2 ARG A 100      10.404 -23.242  21.796  1.00 24.78           N  
ATOM   1475  H   ARG A 100      10.216 -17.992  22.054  1.00  0.00           H  
ATOM   1476  HA  ARG A 100       9.048 -16.949  24.433  1.00  0.00           H  
ATOM   1477  HB2 ARG A 100      10.274 -18.861  25.538  1.00  0.00           H  
ATOM   1478  HB3 ARG A 100      10.983 -19.228  23.955  1.00  0.00           H  
ATOM   1479  HG2 ARG A 100       8.028 -19.212  24.646  1.00  0.00           H  
ATOM   1480  HG3 ARG A 100       8.701 -19.527  23.032  1.00  0.00           H  
ATOM   1481  HD2 ARG A 100       8.101 -21.553  24.509  1.00  0.00           H  
ATOM   1482  HD3 ARG A 100       9.549 -21.132  25.449  1.00  0.00           H  
ATOM   1483  HE  ARG A 100      10.884 -21.480  23.437  1.00  0.00           H  
ATOM   1484 HH11 ARG A 100       8.000 -23.899  21.965  1.00  0.00           H  
ATOM   1485 HH12 ARG A 100       7.573 -22.788  23.248  1.00  0.00           H  
ATOM   1486 HH21 ARG A 100      10.121 -23.969  21.155  1.00  0.00           H  
ATOM   1487 HH22 ARG A 100      11.360 -22.915  21.799  1.00  0.00           H  
ATOM   1488  N   LEU A 101      12.142 -16.121  24.018  1.00 13.46           N  
ATOM   1489  CA  LEU A 101      13.243 -15.337  24.572  1.00 13.41           C  
ATOM   1490  C   LEU A 101      12.868 -13.923  25.027  1.00 12.80           C  
ATOM   1491  O   LEU A 101      13.630 -13.315  25.770  1.00 12.79           O  
ATOM   1492  CB  LEU A 101      14.415 -15.273  23.582  1.00 13.95           C  
ATOM   1493  CG  LEU A 101      15.074 -16.615  23.245  1.00 14.59           C  
ATOM   1494  CD1 LEU A 101      16.054 -16.468  22.090  1.00 14.98           C  
ATOM   1495  CD2 LEU A 101      15.773 -17.199  24.462  1.00 14.86           C  
ATOM   1496  H   LEU A 101      12.159 -16.363  23.038  1.00  0.00           H  
ATOM   1497  HA  LEU A 101      13.600 -15.870  25.453  1.00  0.00           H  
ATOM   1498  HB2 LEU A 101      15.179 -14.623  24.009  1.00  0.00           H  
ATOM   1499  HB3 LEU A 101      14.058 -14.823  22.656  1.00  0.00           H  
ATOM   1500  HG  LEU A 101      14.291 -17.309  22.939  1.00  0.00           H  
ATOM   1501 HD11 LEU A 101      15.538 -16.049  21.226  1.00  0.00           H  
ATOM   1502 HD12 LEU A 101      16.459 -17.446  21.831  1.00  0.00           H  
ATOM   1503 HD13 LEU A 101      16.867 -15.804  22.385  1.00  0.00           H  
ATOM   1504 HD21 LEU A 101      15.059 -17.298  25.279  1.00  0.00           H  
ATOM   1505 HD22 LEU A 101      16.584 -16.538  24.767  1.00  0.00           H  
ATOM   1506 HD23 LEU A 101      16.178 -18.180  24.213  1.00  0.00           H  
ATOM   1507  N   THR A 102      11.715 -13.395  24.610  1.00 12.30           N  
ATOM   1508  CA  THR A 102      11.246 -12.107  25.142  1.00 12.24           C  
ATOM   1509  C   THR A 102      10.512 -12.243  26.490  1.00 12.69           C  
ATOM   1510  O   THR A 102      10.135 -11.237  27.086  1.00 12.90           O  
ATOM   1511  CB  THR A 102      10.382 -11.341  24.115  1.00 11.82           C  
ATOM   1512  CG2 THR A 102      11.241 -10.895  22.938  1.00 11.85           C  
ATOM   1513  OG1 THR A 102       9.322 -12.180  23.642  1.00 11.30           O  
ATOM   1514  H   THR A 102      11.160 -13.885  23.923  1.00  0.00           H  
ATOM   1515  HA  THR A 102      12.132 -11.499  25.325  1.00  0.00           H  
ATOM   1516  HB  THR A 102       9.953 -10.462  24.596  1.00  0.00           H  
ATOM   1517  HG1 THR A 102       9.640 -12.717  22.912  1.00  0.00           H  
ATOM   1518 HG21 THR A 102      10.623 -10.356  22.220  1.00  0.00           H  
ATOM   1519 HG22 THR A 102      12.036 -10.241  23.296  1.00  0.00           H  
ATOM   1520 HG23 THR A 102      11.679 -11.769  22.456  1.00  0.00           H  
ATOM   1521  N   GLY A 103      10.316 -13.479  26.962  1.00 13.27           N  
ATOM   1522  CA  GLY A 103       9.850 -13.748  28.324  1.00 13.93           C  
ATOM   1523  C   GLY A 103       8.362 -14.041  28.417  1.00 14.66           C  
ATOM   1524  O   GLY A 103       7.694 -14.201  27.386  1.00 14.73           O  
ATOM   1525  H   GLY A 103      10.498 -14.263  26.351  1.00  0.00           H  
ATOM   1526  HA2 GLY A 103      10.067 -12.875  28.940  1.00  0.00           H  
ATOM   1527  HA3 GLY A 103      10.400 -14.602  28.720  1.00  0.00           H  
ATOM   1528  N   PRO A 104       7.825 -14.119  29.653  1.00 15.41           N  
ATOM   1529  CA  PRO A 104       6.407 -14.438  29.842  1.00 15.83           C  
ATOM   1530  C   PRO A 104       5.499 -13.391  29.209  1.00 16.37           C  
ATOM   1531  O   PRO A 104       5.704 -12.190  29.410  1.00 16.34           O  
ATOM   1532  CB  PRO A 104       6.238 -14.440  31.370  1.00 15.86           C  
ATOM   1533  CG  PRO A 104       7.613 -14.592  31.913  1.00 15.86           C  
ATOM   1534  CD  PRO A 104       8.494 -13.874  30.941  1.00 15.74           C  
ATOM   1535  HA  PRO A 104       6.185 -15.425  29.436  1.00  0.00           H  
ATOM   1536  HB2 PRO A 104       5.795 -13.503  31.707  1.00  0.00           H  
ATOM   1537  HB3 PRO A 104       5.617 -15.281  31.678  1.00  0.00           H  
ATOM   1538  HG2 PRO A 104       7.887 -15.645  31.973  1.00  0.00           H  
ATOM   1539  HG3 PRO A 104       7.682 -14.129  32.897  1.00  0.00           H  
ATOM   1540  HD2 PRO A 104       9.502 -14.288  30.945  1.00  0.00           H  
ATOM   1541  HD3 PRO A 104       8.518 -12.807  31.163  1.00  0.00           H  
ATOM   1542  N   ASP A 105       4.514 -13.857  28.446  1.00 17.18           N  
ATOM   1543  CA  ASP A 105       3.657 -12.965  27.671  1.00 17.71           C  
ATOM   1544  C   ASP A 105       2.609 -12.261  28.523  1.00 17.83           C  
ATOM   1545  O   ASP A 105       2.159 -12.811  29.535  1.00 17.84           O  
ATOM   1546  CB  ASP A 105       2.932 -13.724  26.551  1.00 18.27           C  
ATOM   1547  CG  ASP A 105       3.768 -13.881  25.295  1.00 18.69           C  
ATOM   1548  OD1 ASP A 105       4.773 -13.162  25.113  1.00 19.03           O  
ATOM   1549  OD2 ASP A 105       3.389 -14.722  24.456  1.00 19.61           O1-
ATOM   1550  H   ASP A 105       4.355 -14.853  28.402  1.00  0.00           H  
ATOM   1551  HA  ASP A 105       4.287 -12.204  27.212  1.00  0.00           H  
ATOM   1552  HB2 ASP A 105       2.670 -14.716  26.919  1.00  0.00           H  
ATOM   1553  HB3 ASP A 105       2.016 -13.189  26.299  1.00  0.00           H  
ATOM   1554  N   PRO A 106       2.198 -11.053  28.092  1.00 17.73           N  
ATOM   1555  CA  PRO A 106       1.043 -10.384  28.667  1.00 18.06           C  
ATOM   1556  C   PRO A 106      -0.242 -11.054  28.169  1.00 18.92           C  
ATOM   1557  O   PRO A 106      -0.185 -11.904  27.272  1.00 18.79           O  
ATOM   1558  CB  PRO A 106       1.171  -8.960  28.123  1.00 17.80           C  
ATOM   1559  CG  PRO A 106       1.786  -9.152  26.782  1.00 17.53           C  
ATOM   1560  CD  PRO A 106       2.752 -10.285  26.957  1.00 17.62           C  
ATOM   1561  HA  PRO A 106       1.090 -10.391  29.756  1.00  0.00           H  
ATOM   1562  HB2 PRO A 106       0.193  -8.486  28.038  1.00  0.00           H  
ATOM   1563  HB3 PRO A 106       1.827  -8.367  28.761  1.00  0.00           H  
ATOM   1564  HG2 PRO A 106       2.308  -8.249  26.467  1.00  0.00           H  
ATOM   1565  HG3 PRO A 106       1.022  -9.418  26.052  1.00  0.00           H  
ATOM   1566  HD2 PRO A 106       3.749  -9.912  27.191  1.00  0.00           H  
ATOM   1567  HD3 PRO A 106       2.780 -10.902  26.059  1.00  0.00           H  
ATOM   1568  N   PRO A 107      -1.400 -10.683  28.741  1.00 19.89           N  
ATOM   1569  CA  PRO A 107      -2.643 -11.311  28.274  1.00 20.59           C  
ATOM   1570  C   PRO A 107      -3.028 -10.877  26.853  1.00 21.29           C  
ATOM   1571  O   PRO A 107      -2.590  -9.812  26.404  1.00 20.86           O  
ATOM   1572  CB  PRO A 107      -3.705 -10.845  29.283  1.00 20.40           C  
ATOM   1573  CG  PRO A 107      -3.043  -9.901  30.222  1.00 20.25           C  
ATOM   1574  CD  PRO A 107      -1.603  -9.737  29.852  1.00 20.02           C  
ATOM   1575  HA  PRO A 107      -2.546 -12.396  28.315  1.00  0.00           H  
ATOM   1576  HB2 PRO A 107      -4.099 -11.701  29.831  1.00  0.00           H  
ATOM   1577  HB3 PRO A 107      -4.515 -10.338  28.759  1.00  0.00           H  
ATOM   1578  HG2 PRO A 107      -3.112 -10.293  31.237  1.00  0.00           H  
ATOM   1579  HG3 PRO A 107      -3.542  -8.933  30.173  1.00  0.00           H  
ATOM   1580  HD2 PRO A 107      -0.958  -9.987  30.694  1.00  0.00           H  
ATOM   1581  HD3 PRO A 107      -1.412  -8.717  29.519  1.00  0.00           H  
ATOM   1582  N   PRO A 108      -3.842 -11.693  26.145  1.00 22.45           N  
ATOM   1583  CA  PRO A 108      -4.460 -11.209  24.908  1.00 22.98           C  
ATOM   1584  C   PRO A 108      -5.280  -9.948  25.206  1.00 22.88           C  
ATOM   1585  O   PRO A 108      -5.803  -9.829  26.322  1.00 23.85           O  
ATOM   1586  CB  PRO A 108      -5.378 -12.367  24.490  1.00 23.45           C  
ATOM   1587  CG  PRO A 108      -4.807 -13.569  25.153  1.00 23.36           C  
ATOM   1588  CD  PRO A 108      -4.240 -13.080  26.449  1.00 23.05           C  
ATOM   1589  HA  PRO A 108      -3.706 -11.013  24.145  1.00  0.00           H  
ATOM   1590  HB2 PRO A 108      -5.373 -12.488  23.407  1.00  0.00           H  
ATOM   1591  HB3 PRO A 108      -6.393 -12.189  24.844  1.00  0.00           H  
ATOM   1592  HG2 PRO A 108      -5.586 -14.310  25.334  1.00  0.00           H  
ATOM   1593  HG3 PRO A 108      -4.017 -13.998  24.536  1.00  0.00           H  
ATOM   1594  HD2 PRO A 108      -4.991 -13.106  27.238  1.00  0.00           H  
ATOM   1595  HD3 PRO A 108      -3.370 -13.673  26.732  1.00  0.00           H  
ATOM   1596  N   PRO A 109      -5.420  -9.022  24.259  1.00 22.55           N  
ATOM   1597  CA  PRO A 109      -5.066  -9.172  22.835  1.00 21.71           C  
ATOM   1598  C   PRO A 109      -3.628  -8.807  22.414  1.00 20.45           C  
ATOM   1599  O   PRO A 109      -3.314  -8.901  21.224  1.00 20.36           O  
ATOM   1600  CB  PRO A 109      -6.063  -8.231  22.141  1.00 22.35           C  
ATOM   1601  CG  PRO A 109      -6.422  -7.237  23.188  1.00 22.52           C  
ATOM   1602  CD  PRO A 109      -6.449  -7.991  24.470  1.00 22.72           C  
ATOM   1603  HA  PRO A 109      -5.274 -10.196  22.526  1.00  0.00           H  
ATOM   1604  HB2 PRO A 109      -5.599  -7.740  21.286  1.00  0.00           H  
ATOM   1605  HB3 PRO A 109      -6.948  -8.784  21.825  1.00  0.00           H  
ATOM   1606  HG2 PRO A 109      -5.676  -6.444  23.230  1.00  0.00           H  
ATOM   1607  HG3 PRO A 109      -7.405  -6.815  22.982  1.00  0.00           H  
ATOM   1608  HD2 PRO A 109      -7.427  -8.441  24.641  1.00  0.00           H  
ATOM   1609  HD3 PRO A 109      -6.176  -7.342  25.302  1.00  0.00           H  
ATOM   1610  N   ALA A 110      -2.772  -8.389  23.350  1.00 18.94           N  
ATOM   1611  CA  ALA A 110      -1.362  -8.133  23.032  1.00 17.82           C  
ATOM   1612  C   ALA A 110      -0.727  -9.426  22.531  1.00 16.75           C  
ATOM   1613  O   ALA A 110      -0.976 -10.493  23.091  1.00 17.29           O  
ATOM   1614  CB  ALA A 110      -0.612  -7.612  24.246  1.00 17.73           C  
ATOM   1615  H   ALA A 110      -3.101  -8.246  24.294  1.00  0.00           H  
ATOM   1616  HA  ALA A 110      -1.310  -7.386  22.240  1.00  0.00           H  
ATOM   1617  HB1 ALA A 110       0.430  -7.431  23.980  1.00  0.00           H  
ATOM   1618  HB2 ALA A 110      -1.068  -6.681  24.582  1.00  0.00           H  
ATOM   1619  HB3 ALA A 110      -0.660  -8.350  25.047  1.00  0.00           H  
ATOM   1620  N   SER A 111       0.056  -9.330  21.459  1.00 15.34           N  
ATOM   1621  CA  SER A 111       0.649 -10.504  20.812  1.00 14.50           C  
ATOM   1622  C   SER A 111       2.139 -10.711  21.095  1.00 12.95           C  
ATOM   1623  O   SER A 111       2.607 -11.850  21.026  1.00 12.52           O  
ATOM   1624  CB  SER A 111       0.410 -10.444  19.301  1.00 15.17           C  
ATOM   1625  OG  SER A 111       0.499  -9.114  18.826  1.00 16.59           O  
ATOM   1626  H   SER A 111       0.249  -8.415  21.077  1.00  0.00           H  
ATOM   1627  HA  SER A 111       0.123 -11.381  21.188  1.00  0.00           H  
ATOM   1628  HB2 SER A 111       1.160 -11.053  18.797  1.00  0.00           H  
ATOM   1629  HB3 SER A 111      -0.581 -10.839  19.079  1.00  0.00           H  
ATOM   1630  HG  SER A 111       0.658  -9.122  17.879  1.00  0.00           H  
ATOM   1631  N   VAL A 112       2.875  -9.631  21.389  1.00 11.59           N  
ATOM   1632  CA  VAL A 112       4.342  -9.661  21.558  1.00 10.73           C  
ATOM   1633  C   VAL A 112       4.948 -10.538  20.452  1.00  9.87           C  
ATOM   1634  O   VAL A 112       5.658 -11.518  20.690  1.00  9.47           O  
ATOM   1635  CB  VAL A 112       4.752 -10.087  22.991  1.00 10.75           C  
ATOM   1636  CG1 VAL A 112       6.255  -9.936  23.207  1.00 10.85           C  
ATOM   1637  CG2 VAL A 112       4.004  -9.233  24.009  1.00 10.80           C  
ATOM   1638  H   VAL A 112       2.400  -8.747  21.501  1.00  0.00           H  
ATOM   1639  HA  VAL A 112       4.707  -8.646  21.404  1.00  0.00           H  
ATOM   1640  HB  VAL A 112       4.478 -11.132  23.139  1.00  0.00           H  
ATOM   1641 HG11 VAL A 112       6.790 -10.546  22.480  1.00  0.00           H  
ATOM   1642 HG12 VAL A 112       6.512 -10.263  24.215  1.00  0.00           H  
ATOM   1643 HG13 VAL A 112       6.537  -8.891  23.082  1.00  0.00           H  
ATOM   1644 HG21 VAL A 112       3.929  -8.210  23.641  1.00  0.00           H  
ATOM   1645 HG22 VAL A 112       3.004  -9.639  24.158  1.00  0.00           H  
ATOM   1646 HG23 VAL A 112       4.544  -9.240  24.956  1.00  0.00           H  
ATOM   1647  N   GLY A 113       4.608 -10.180  19.220  1.00  9.03           N  
ATOM   1648  CA  GLY A 113       4.913 -11.006  18.057  1.00  8.49           C  
ATOM   1649  C   GLY A 113       6.234 -10.726  17.373  1.00  8.02           C  
ATOM   1650  O   GLY A 113       6.539 -11.363  16.359  1.00  8.09           O  
ATOM   1651  H   GLY A 113       4.121  -9.306  19.083  1.00  0.00           H  
ATOM   1652  HA2 GLY A 113       4.919 -12.047  18.380  1.00  0.00           H  
ATOM   1653  HA3 GLY A 113       4.114 -10.878  17.326  1.00  0.00           H  
ATOM   1654  N   GLY A 114       7.006  -9.773  17.901  1.00  7.54           N  
ATOM   1655  CA  GLY A 114       8.243  -9.340  17.258  1.00  7.19           C  
ATOM   1656  C   GLY A 114       7.941  -8.498  16.034  1.00  6.93           C  
ATOM   1657  O   GLY A 114       6.780  -8.306  15.666  1.00  6.73           O  
ATOM   1658  H   GLY A 114       6.726  -9.340  18.769  1.00  0.00           H  
ATOM   1659  HA2 GLY A 114       8.826  -8.749  17.964  1.00  0.00           H  
ATOM   1660  HA3 GLY A 114       8.819 -10.216  16.959  1.00  0.00           H  
ATOM   1661  N   LEU A 115       8.987  -8.020  15.371  1.00  6.80           N  
ATOM   1662  CA  LEU A 115       8.795  -7.204  14.171  1.00  6.77           C  
ATOM   1663  C   LEU A 115       8.091  -7.925  13.021  1.00  6.78           C  
ATOM   1664  O   LEU A 115       7.506  -7.263  12.176  1.00  6.80           O  
ATOM   1665  CB  LEU A 115      10.121  -6.609  13.697  1.00  6.75           C  
ATOM   1666  CG  LEU A 115      10.793  -5.617  14.654  1.00  6.75           C  
ATOM   1667  CD1 LEU A 115      12.048  -5.048  14.015  1.00  6.75           C  
ATOM   1668  CD2 LEU A 115       9.869  -4.475  15.049  1.00  6.85           C  
ATOM   1669  H   LEU A 115       9.922  -8.221  15.697  1.00  0.00           H  
ATOM   1670  HA  LEU A 115       8.158  -6.367  14.457  1.00  0.00           H  
ATOM   1671  HB2 LEU A 115       9.937  -6.091  12.756  1.00  0.00           H  
ATOM   1672  HB3 LEU A 115      10.816  -7.427  13.508  1.00  0.00           H  
ATOM   1673  HG  LEU A 115      11.081  -6.154  15.558  1.00  0.00           H  
ATOM   1674 HD11 LEU A 115      12.713  -5.863  13.730  1.00  0.00           H  
ATOM   1675 HD12 LEU A 115      12.555  -4.398  14.727  1.00  0.00           H  
ATOM   1676 HD13 LEU A 115      11.776  -4.474  13.129  1.00  0.00           H  
ATOM   1677 HD21 LEU A 115       8.967  -4.879  15.508  1.00  0.00           H  
ATOM   1678 HD22 LEU A 115       9.600  -3.902  14.162  1.00  0.00           H  
ATOM   1679 HD23 LEU A 115      10.379  -3.825  15.760  1.00  0.00           H  
ATOM   1680  N   ASN A 116       8.095  -9.261  13.015  1.00  6.86           N  
ATOM   1681  CA  ASN A 116       7.346 -10.020  12.008  1.00  7.13           C  
ATOM   1682  C   ASN A 116       5.825  -9.882  12.129  1.00  7.60           C  
ATOM   1683  O   ASN A 116       5.122 -10.271  11.209  1.00  7.71           O  
ATOM   1684  CB  ASN A 116       7.683 -11.514  12.062  1.00  6.96           C  
ATOM   1685  CG  ASN A 116       9.046 -11.848  11.483  1.00  6.83           C  
ATOM   1686  ND2 ASN A 116       9.323 -13.140  11.378  1.00  6.94           N  
ATOM   1687  OD1 ASN A 116       9.844 -10.974  11.156  1.00  6.67           O  
ATOM   1688  H   ASN A 116       8.624  -9.758  13.717  1.00  0.00           H  
ATOM   1689  HA  ASN A 116       7.637  -9.648  11.026  1.00  0.00           H  
ATOM   1690  HB2 ASN A 116       7.663 -11.835  13.104  1.00  0.00           H  
ATOM   1691  HB3 ASN A 116       6.922 -12.066  11.510  1.00  0.00           H  
ATOM   1692 HD21 ASN A 116       8.642 -13.828  11.666  1.00  0.00           H  
ATOM   1693 HD22 ASN A 116      10.215 -13.437  11.009  1.00  0.00           H  
ATOM   1694  N   GLU A 117       5.306  -9.371  13.245  1.00  8.27           N  
ATOM   1695  CA  GLU A 117       3.858  -9.271  13.421  1.00  9.01           C  
ATOM   1696  C   GLU A 117       3.259  -8.345  12.369  1.00  8.85           C  
ATOM   1697  O   GLU A 117       3.581  -7.163  12.316  1.00  8.64           O  
ATOM   1698  CB  GLU A 117       3.501  -8.773  14.823  1.00  9.93           C  
ATOM   1699  CG  GLU A 117       2.006  -8.800  15.140  1.00 10.95           C  
ATOM   1700  CD  GLU A 117       1.442 -10.191  15.386  1.00 12.11           C  
ATOM   1701  OE1 GLU A 117       2.207 -11.167  15.541  1.00 13.29           O  
ATOM   1702  OE2 GLU A 117       0.197 -10.307  15.447  1.00 13.74           O1-
ATOM   1703  H   GLU A 117       5.921  -9.049  13.979  1.00  0.00           H  
ATOM   1704  HA  GLU A 117       3.427 -10.264  13.290  1.00  0.00           H  
ATOM   1705  HB2 GLU A 117       3.851  -7.745  14.919  1.00  0.00           H  
ATOM   1706  HB3 GLU A 117       4.023  -9.389  15.555  1.00  0.00           H  
ATOM   1707  HG2 GLU A 117       1.836  -8.200  16.034  1.00  0.00           H  
ATOM   1708  HG3 GLU A 117       1.466  -8.347  14.309  1.00  0.00           H  
ATOM   1709  N   HIS A 118       2.389  -8.893  11.526  1.00  8.81           N  
ATOM   1710  CA  HIS A 118       1.791  -8.099  10.468  1.00  9.06           C  
ATOM   1711  C   HIS A 118       0.750  -7.116  11.005  1.00  9.23           C  
ATOM   1712  O   HIS A 118      -0.075  -7.467  11.850  1.00  9.32           O  
ATOM   1713  CB  HIS A 118       1.150  -8.989   9.412  1.00  9.09           C  
ATOM   1714  CG  HIS A 118       0.410  -8.217   8.373  1.00  9.09           C  
ATOM   1715  CD2 HIS A 118      -0.916  -8.072   8.148  1.00  9.15           C  
ATOM   1716  ND1 HIS A 118       1.047  -7.419   7.448  1.00  9.11           N  
ATOM   1717  CE1 HIS A 118       0.143  -6.833   6.684  1.00  9.38           C  
ATOM   1718  NE2 HIS A 118      -1.056  -7.213   7.086  1.00  9.26           N  
ATOM   1719  H   HIS A 118       2.143  -9.868  11.622  1.00  0.00           H  
ATOM   1720  HA  HIS A 118       2.583  -7.524   9.989  1.00  0.00           H  
ATOM   1721  HB2 HIS A 118       0.452  -9.666   9.905  1.00  0.00           H  
ATOM   1722  HB3 HIS A 118       1.929  -9.577   8.927  1.00  0.00           H  
ATOM   1723  HD1 HIS A 118       2.047  -7.301   7.367  1.00  0.00           H  
ATOM   1724  HD2 HIS A 118      -1.715  -8.544   8.700  1.00  0.00           H  
ATOM   1725  HE1 HIS A 118       0.350  -6.157   5.868  1.00  0.00           H  
ATOM   1726  N   GLY A 119       0.806  -5.881  10.518  1.00  9.62           N  
ATOM   1727  CA  GLY A 119      -0.245  -4.903  10.773  1.00 10.15           C  
ATOM   1728  C   GLY A 119      -0.055  -4.017  11.988  1.00 10.63           C  
ATOM   1729  O   GLY A 119      -0.873  -3.129  12.227  1.00 11.31           O  
ATOM   1730  H   GLY A 119       1.600  -5.612   9.955  1.00  0.00           H  
ATOM   1731  HA2 GLY A 119      -1.181  -5.447  10.901  1.00  0.00           H  
ATOM   1732  HA3 GLY A 119      -0.338  -4.264   9.895  1.00  0.00           H  
ATOM   1733  N   THR A 120       1.009  -4.257  12.757  1.00 10.72           N  
ATOM   1734  CA  THR A 120       1.371  -3.415  13.890  1.00 10.97           C  
ATOM   1735  C   THR A 120       2.392  -2.386  13.388  1.00 11.02           C  
ATOM   1736  O   THR A 120       2.045  -1.220  13.188  1.00 12.48           O  
ATOM   1737  CB  THR A 120       1.905  -4.269  15.056  1.00 11.00           C  
ATOM   1738  CG2 THR A 120       0.803  -5.154  15.628  1.00 11.20           C  
ATOM   1739  OG1 THR A 120       2.973  -5.103  14.590  1.00 10.86           O  
ATOM   1740  H   THR A 120       1.588  -5.057  12.545  1.00  0.00           H  
ATOM   1741  HA  THR A 120       0.480  -2.885  14.227  1.00  0.00           H  
ATOM   1742  HB  THR A 120       2.280  -3.611  15.840  1.00  0.00           H  
ATOM   1743  HG1 THR A 120       3.383  -5.546  15.337  1.00  0.00           H  
ATOM   1744 HG21 THR A 120       1.203  -5.748  16.450  1.00  0.00           H  
ATOM   1745 HG22 THR A 120      -0.011  -4.529  15.995  1.00  0.00           H  
ATOM   1746 HG23 THR A 120       0.429  -5.818  14.849  1.00  0.00           H  
ATOM   1747  N   PHE A 121       3.630  -2.814  13.149  1.00 10.47           N  
ATOM   1748  CA  PHE A 121       4.660  -1.975  12.520  1.00  9.93           C  
ATOM   1749  C   PHE A 121       4.850  -2.446  11.076  1.00  9.15           C  
ATOM   1750  O   PHE A 121       4.726  -1.659  10.134  1.00  9.44           O  
ATOM   1751  CB  PHE A 121       5.980  -2.061  13.309  1.00 10.14           C  
ATOM   1752  CG  PHE A 121       6.963  -0.941  13.016  1.00 10.36           C  
ATOM   1753  CD1 PHE A 121       7.464  -0.724  11.727  1.00 10.53           C  
ATOM   1754  CD2 PHE A 121       7.418  -0.113  14.046  1.00 10.64           C  
ATOM   1755  CE1 PHE A 121       8.370   0.295  11.471  1.00 10.61           C  
ATOM   1756  CE2 PHE A 121       8.322   0.905  13.790  1.00 10.74           C  
ATOM   1757  CZ  PHE A 121       8.799   1.111  12.503  1.00 10.65           C  
ATOM   1758  H   PHE A 121       3.872  -3.759  13.412  1.00  0.00           H  
ATOM   1759  HA  PHE A 121       4.318  -0.940  12.513  1.00  0.00           H  
ATOM   1760  HB2 PHE A 121       5.743  -2.036  14.373  1.00  0.00           H  
ATOM   1761  HB3 PHE A 121       6.460  -3.013  13.082  1.00  0.00           H  
ATOM   1762  HD1 PHE A 121       7.140  -1.361  10.918  1.00  0.00           H  
ATOM   1763  HD2 PHE A 121       7.061  -0.269  15.053  1.00  0.00           H  
ATOM   1764  HE1 PHE A 121       8.740   0.451  10.468  1.00  0.00           H  
ATOM   1765  HE2 PHE A 121       8.657   1.541  14.596  1.00  0.00           H  
ATOM   1766  HZ  PHE A 121       9.503   1.906  12.307  1.00  0.00           H  
ATOM   1767  N   GLU A 122       5.150  -3.729  10.905  1.00  8.01           N  
ATOM   1768  CA  GLU A 122       5.315  -4.311   9.573  1.00  7.22           C  
ATOM   1769  C   GLU A 122       4.029  -4.170   8.767  1.00  6.76           C  
ATOM   1770  O   GLU A 122       2.922  -4.327   9.294  1.00  6.78           O  
ATOM   1771  CB  GLU A 122       5.694  -5.795   9.681  1.00  7.03           C  
ATOM   1772  CG  GLU A 122       6.106  -6.470   8.373  1.00  6.89           C  
ATOM   1773  CD  GLU A 122       4.944  -6.801   7.449  1.00  6.67           C  
ATOM   1774  OE1 GLU A 122       3.880  -7.215   7.939  1.00  6.64           O  
ATOM   1775  OE2 GLU A 122       5.077  -6.642   6.220  1.00  6.38           O1-
ATOM   1776  H   GLU A 122       5.267  -4.319  11.717  1.00  0.00           H  
ATOM   1777  HA  GLU A 122       6.114  -3.781   9.055  1.00  0.00           H  
ATOM   1778  HB2 GLU A 122       4.833  -6.332  10.079  1.00  0.00           H  
ATOM   1779  HB3 GLU A 122       6.516  -5.889  10.391  1.00  0.00           H  
ATOM   1780  HG2 GLU A 122       6.624  -7.398   8.616  1.00  0.00           H  
ATOM   1781  HG3 GLU A 122       6.796  -5.813   7.844  1.00  0.00           H  
ATOM   1782  N   GLY A 123       4.181  -3.880   7.481  1.00  6.26           N  
ATOM   1783  CA  GLY A 123       3.041  -3.861   6.582  1.00  6.01           C  
ATOM   1784  C   GLY A 123       3.334  -4.027   5.110  1.00  5.78           C  
ATOM   1785  O   GLY A 123       4.458  -4.344   4.685  1.00  5.59           O  
ATOM   1786  H   GLY A 123       5.102  -3.670   7.123  1.00  0.00           H  
ATOM   1787  HA2 GLY A 123       2.373  -4.670   6.879  1.00  0.00           H  
ATOM   1788  HA3 GLY A 123       2.514  -2.917   6.720  1.00  0.00           H  
ATOM   1789  N   ASP A 124       2.292  -3.803   4.327  1.00  5.63           N  
ATOM   1790  CA  ASP A 124       2.281  -4.152   2.916  1.00  5.71           C  
ATOM   1791  C   ASP A 124       3.107  -3.214   2.041  1.00  5.69           C  
ATOM   1792  O   ASP A 124       3.492  -2.115   2.460  1.00  5.71           O  
ATOM   1793  CB  ASP A 124       0.836  -4.190   2.397  1.00  5.77           C  
ATOM   1794  CG  ASP A 124      -0.015  -5.263   3.064  1.00  5.88           C  
ATOM   1795  OD1 ASP A 124       0.522  -6.295   3.520  1.00  6.03           O  
ATOM   1796  OD2 ASP A 124      -1.250  -5.075   3.116  1.00  6.02           O1-
ATOM   1797  H   ASP A 124       1.470  -3.372   4.726  1.00  0.00           H  
ATOM   1798  HA  ASP A 124       2.698  -5.154   2.817  1.00  0.00           H  
ATOM   1799  HB2 ASP A 124       0.859  -4.383   1.325  1.00  0.00           H  
ATOM   1800  HB3 ASP A 124       0.375  -3.218   2.569  1.00  0.00           H  
ATOM   1801  N   ALA A 125       3.348  -3.659   0.809  1.00  5.64           N  
ATOM   1802  CA  ALA A 125       4.097  -2.916  -0.208  1.00  5.71           C  
ATOM   1803  C   ALA A 125       5.539  -2.605   0.212  1.00  5.75           C  
ATOM   1804  O   ALA A 125       6.101  -1.567  -0.152  1.00  5.75           O  
ATOM   1805  CB  ALA A 125       3.343  -1.657  -0.631  1.00  5.76           C  
ATOM   1806  H   ALA A 125       2.990  -4.570   0.559  1.00  0.00           H  
ATOM   1807  HA  ALA A 125       4.156  -3.558  -1.087  1.00  0.00           H  
ATOM   1808  HB1 ALA A 125       3.920  -1.124  -1.386  1.00  0.00           H  
ATOM   1809  HB2 ALA A 125       2.374  -1.936  -1.045  1.00  0.00           H  
ATOM   1810  HB3 ALA A 125       3.196  -1.013   0.236  1.00  0.00           H  
ATOM   1811  N   SER A 126       6.145  -3.536   0.945  1.00  5.78           N  
ATOM   1812  CA  SER A 126       7.578  -3.500   1.209  1.00  5.91           C  
ATOM   1813  C   SER A 126       8.327  -3.715  -0.106  1.00  6.20           C  
ATOM   1814  O   SER A 126       7.786  -4.281  -1.050  1.00  6.05           O  
ATOM   1815  CB  SER A 126       7.964  -4.566   2.235  1.00  5.85           C  
ATOM   1816  OG  SER A 126       7.276  -4.369   3.452  1.00  5.71           O  
ATOM   1817  H   SER A 126       5.595  -4.291   1.330  1.00  0.00           H  
ATOM   1818  HA  SER A 126       7.838  -2.519   1.606  1.00  0.00           H  
ATOM   1819  HB2 SER A 126       7.713  -5.550   1.839  1.00  0.00           H  
ATOM   1820  HB3 SER A 126       9.037  -4.516   2.418  1.00  0.00           H  
ATOM   1821  HG  SER A 126       7.805  -3.818   4.033  1.00  0.00           H  
ATOM   1822  N   MET A 127       9.558  -3.221  -0.177  1.00  6.58           N  
ATOM   1823  CA  MET A 127      10.348  -3.280  -1.414  1.00  7.16           C  
ATOM   1824  C   MET A 127      10.896  -4.661  -1.725  1.00  6.74           C  
ATOM   1825  O   MET A 127      10.822  -5.108  -2.873  1.00  6.61           O  
ATOM   1826  CB  MET A 127      11.513  -2.302  -1.363  1.00  8.19           C  
ATOM   1827  CG  MET A 127      11.073  -0.853  -1.329  1.00  8.98           C  
ATOM   1828  SD  MET A 127      12.460   0.291  -1.251  1.00 11.26           S  
ATOM   1829  CE  MET A 127      12.999   0.023   0.429  1.00 10.61           C  
ATOM   1830  H   MET A 127       9.963  -2.792   0.643  1.00  0.00           H  
ATOM   1831  HA  MET A 127       9.700  -2.984  -2.239  1.00  0.00           H  
ATOM   1832  HB2 MET A 127      12.099  -2.507  -0.467  1.00  0.00           H  
ATOM   1833  HB3 MET A 127      12.143  -2.458  -2.239  1.00  0.00           H  
ATOM   1834  HG2 MET A 127      10.497  -0.642  -2.230  1.00  0.00           H  
ATOM   1835  HG3 MET A 127      10.437  -0.697  -0.458  1.00  0.00           H  
ATOM   1836  HE1 MET A 127      13.857   0.660   0.642  1.00  0.00           H  
ATOM   1837  HE2 MET A 127      13.282  -1.022   0.557  1.00  0.00           H  
ATOM   1838  HE3 MET A 127      12.187   0.267   1.114  1.00  0.00           H  
ATOM   1839  N   THR A 128      11.466  -5.318  -0.720  1.00  6.28           N  
ATOM   1840  CA  THR A 128      12.150  -6.608  -0.902  1.00  6.12           C  
ATOM   1841  C   THR A 128      11.521  -7.770  -0.135  1.00  5.98           C  
ATOM   1842  O   THR A 128      12.038  -8.891  -0.186  1.00  5.91           O  
ATOM   1843  CB  THR A 128      13.635  -6.513  -0.494  1.00  6.04           C  
ATOM   1844  CG2 THR A 128      14.344  -5.374  -1.235  1.00  6.10           C  
ATOM   1845  OG1 THR A 128      13.739  -6.311   0.922  1.00  6.03           O  
ATOM   1846  H   THR A 128      11.428  -4.916   0.206  1.00  0.00           H  
ATOM   1847  HA  THR A 128      12.114  -6.854  -1.963  1.00  0.00           H  
ATOM   1848  HB  THR A 128      14.126  -7.452  -0.748  1.00  0.00           H  
ATOM   1849  HG1 THR A 128      13.499  -5.406   1.135  1.00  0.00           H  
ATOM   1850 HG21 THR A 128      15.388  -5.333  -0.926  1.00  0.00           H  
ATOM   1851 HG22 THR A 128      14.290  -5.551  -2.309  1.00  0.00           H  
ATOM   1852 HG23 THR A 128      13.858  -4.428  -0.998  1.00  0.00           H  
ATOM   1853  N   ARG A 129      10.419  -7.501   0.565  1.00  5.87           N  
ATOM   1854  CA  ARG A 129       9.657  -8.511   1.298  1.00  5.92           C  
ATOM   1855  C   ARG A 129       8.248  -8.527   0.725  1.00  5.78           C  
ATOM   1856  O   ARG A 129       7.721  -7.482   0.337  1.00  5.64           O  
ATOM   1857  CB  ARG A 129       9.584  -8.163   2.790  1.00  6.11           C  
ATOM   1858  CG  ARG A 129      10.721  -8.700   3.646  1.00  6.34           C  
ATOM   1859  CD  ARG A 129      12.099  -8.153   3.304  1.00  6.59           C  
ATOM   1860  NE  ARG A 129      13.114  -8.815   4.123  1.00  6.83           N  
ATOM   1861  CZ  ARG A 129      14.435  -8.731   3.949  1.00  7.16           C  
ATOM   1862  NH1 ARG A 129      14.967  -7.964   2.996  1.00  7.20           N1+
ATOM   1863  NH2 ARG A 129      15.238  -9.424   4.757  1.00  7.50           N  
ATOM   1864  H   ARG A 129      10.092  -6.546   0.591  1.00  0.00           H  
ATOM   1865  HA  ARG A 129      10.120  -9.489   1.169  1.00  0.00           H  
ATOM   1866  HB2 ARG A 129       9.580  -7.077   2.881  1.00  0.00           H  
ATOM   1867  HB3 ARG A 129       8.644  -8.546   3.187  1.00  0.00           H  
ATOM   1868  HG2 ARG A 129      10.507  -8.452   4.686  1.00  0.00           H  
ATOM   1869  HG3 ARG A 129      10.745  -9.785   3.548  1.00  0.00           H  
ATOM   1870  HD2 ARG A 129      12.121  -7.081   3.498  1.00  0.00           H  
ATOM   1871  HD3 ARG A 129      12.309  -8.334   2.250  1.00  0.00           H  
ATOM   1872  HE  ARG A 129      12.786  -9.387   4.888  1.00  0.00           H  
ATOM   1873 HH11 ARG A 129      14.367  -7.432   2.382  1.00  0.00           H  
ATOM   1874 HH12 ARG A 129      15.970  -7.915   2.888  1.00  0.00           H  
ATOM   1875 HH21 ARG A 129      16.240  -9.369   4.642  1.00  0.00           H  
ATOM   1876 HH22 ARG A 129      14.844 -10.004   5.484  1.00  0.00           H  
ATOM   1877  N   GLY A 130       7.641  -9.709   0.696  1.00  5.72           N  
ATOM   1878  CA  GLY A 130       6.265  -9.869   0.228  1.00  5.69           C  
ATOM   1879  C   GLY A 130       5.237  -9.448   1.265  1.00  5.67           C  
ATOM   1880  O   GLY A 130       5.531  -9.388   2.459  1.00  5.70           O  
ATOM   1881  H   GLY A 130       8.148 -10.525   1.008  1.00  0.00           H  
ATOM   1882  HA2 GLY A 130       6.101 -10.918  -0.019  1.00  0.00           H  
ATOM   1883  HA3 GLY A 130       6.126  -9.269  -0.671  1.00  0.00           H  
ATOM   1884  N   ASP A 131       4.026  -9.142   0.808  1.00  5.76           N  
ATOM   1885  CA  ASP A 131       2.913  -8.857   1.715  1.00  5.87           C  
ATOM   1886  C   ASP A 131       2.579 -10.126   2.502  1.00  5.95           C  
ATOM   1887  O   ASP A 131       2.693 -11.246   1.979  1.00  5.88           O  
ATOM   1888  CB  ASP A 131       1.646  -8.437   0.956  1.00  5.92           C  
ATOM   1889  CG  ASP A 131       1.745  -7.067   0.289  1.00  5.95           C  
ATOM   1890  OD1 ASP A 131       2.808  -6.404   0.333  1.00  6.04           O  
ATOM   1891  OD2 ASP A 131       0.715  -6.667  -0.307  1.00  5.96           O1-
ATOM   1892  H   ASP A 131       3.871  -9.105  -0.189  1.00  0.00           H  
ATOM   1893  HA  ASP A 131       3.201  -8.066   2.407  1.00  0.00           H  
ATOM   1894  HB2 ASP A 131       0.816  -8.415   1.662  1.00  0.00           H  
ATOM   1895  HB3 ASP A 131       1.434  -9.183   0.191  1.00  0.00           H  
ATOM   1896  N   ALA A 132       2.125  -9.949   3.738  1.00  6.08           N  
ATOM   1897  CA  ALA A 132       1.771 -11.076   4.601  1.00  6.18           C  
ATOM   1898  C   ALA A 132       0.741 -12.014   3.967  1.00  6.27           C  
ATOM   1899  O   ALA A 132       0.811 -13.225   4.160  1.00  6.24           O  
ATOM   1900  CB  ALA A 132       1.262 -10.569   5.942  1.00  6.23           C  
ATOM   1901  H   ALA A 132       2.021  -9.009   4.092  1.00  0.00           H  
ATOM   1902  HA  ALA A 132       2.678 -11.652   4.785  1.00  0.00           H  
ATOM   1903  HB1 ALA A 132       1.001 -11.416   6.576  1.00  0.00           H  
ATOM   1904  HB2 ALA A 132       2.040  -9.979   6.426  1.00  0.00           H  
ATOM   1905  HB3 ALA A 132       0.380  -9.948   5.785  1.00  0.00           H  
ATOM   1906  N   PHE A 133      -0.197 -11.465   3.195  1.00  6.27           N  
ATOM   1907  CA  PHE A 133      -1.211 -12.273   2.503  1.00  6.44           C  
ATOM   1908  C   PHE A 133      -0.593 -13.355   1.613  1.00  6.48           C  
ATOM   1909  O   PHE A 133      -1.160 -14.444   1.485  1.00  6.21           O  
ATOM   1910  CB  PHE A 133      -2.142 -11.361   1.688  1.00  6.45           C  
ATOM   1911  CG  PHE A 133      -3.247 -12.089   0.966  1.00  6.49           C  
ATOM   1912  CD1 PHE A 133      -4.446 -12.364   1.600  1.00  6.55           C  
ATOM   1913  CD2 PHE A 133      -3.088 -12.485  -0.354  1.00  6.53           C  
ATOM   1914  CE1 PHE A 133      -5.470 -13.029   0.929  1.00  6.53           C  
ATOM   1915  CE2 PHE A 133      -4.104 -13.151  -1.024  1.00  6.57           C  
ATOM   1916  CZ  PHE A 133      -5.299 -13.415  -0.383  1.00  6.54           C  
ATOM   1917  H   PHE A 133      -0.211 -10.461   3.082  1.00  0.00           H  
ATOM   1918  HA  PHE A 133      -1.814 -12.771   3.262  1.00  0.00           H  
ATOM   1919  HB2 PHE A 133      -2.596 -10.641   2.369  1.00  0.00           H  
ATOM   1920  HB3 PHE A 133      -1.545 -10.819   0.955  1.00  0.00           H  
ATOM   1921  HD1 PHE A 133      -4.589 -12.060   2.626  1.00  0.00           H  
ATOM   1922  HD2 PHE A 133      -2.162 -12.272  -0.867  1.00  0.00           H  
ATOM   1923  HE1 PHE A 133      -6.399 -13.242   1.437  1.00  0.00           H  
ATOM   1924  HE2 PHE A 133      -3.961 -13.463  -2.048  1.00  0.00           H  
ATOM   1925  HZ  PHE A 133      -6.096 -13.922  -0.908  1.00  0.00           H  
ATOM   1926  N   PHE A 134       0.580 -13.082   1.041  1.00  6.70           N  
ATOM   1927  CA  PHE A 134       1.244 -14.032   0.143  1.00  7.04           C  
ATOM   1928  C   PHE A 134       2.137 -15.060   0.844  1.00  7.37           C  
ATOM   1929  O   PHE A 134       2.771 -15.876   0.171  1.00  7.98           O  
ATOM   1930  CB  PHE A 134       2.032 -13.278  -0.930  1.00  6.93           C  
ATOM   1931  CG  PHE A 134       1.203 -12.301  -1.712  1.00  6.90           C  
ATOM   1932  CD1 PHE A 134       0.048 -12.714  -2.368  1.00  6.88           C  
ATOM   1933  CD2 PHE A 134       1.570 -10.963  -1.793  1.00  6.82           C  
ATOM   1934  CE1 PHE A 134      -0.720 -11.813  -3.088  1.00  6.87           C  
ATOM   1935  CE2 PHE A 134       0.804 -10.058  -2.508  1.00  6.89           C  
ATOM   1936  CZ  PHE A 134      -0.342 -10.483  -3.159  1.00  6.86           C  
ATOM   1937  H   PHE A 134       1.024 -12.195   1.232  1.00  0.00           H  
ATOM   1938  HA  PHE A 134       0.459 -14.588  -0.370  1.00  0.00           H  
ATOM   1939  HB2 PHE A 134       2.840 -12.732  -0.443  1.00  0.00           H  
ATOM   1940  HB3 PHE A 134       2.465 -14.002  -1.621  1.00  0.00           H  
ATOM   1941  HD1 PHE A 134      -0.254 -13.750  -2.315  1.00  0.00           H  
ATOM   1942  HD2 PHE A 134       2.465 -10.625  -1.292  1.00  0.00           H  
ATOM   1943  HE1 PHE A 134      -1.613 -12.148  -3.594  1.00  0.00           H  
ATOM   1944  HE2 PHE A 134       1.100  -9.021  -2.558  1.00  0.00           H  
ATOM   1945  HZ  PHE A 134      -0.939  -9.779  -3.720  1.00  0.00           H  
ATOM   1946  N   GLY A 135       2.195 -15.019   2.176  1.00  7.46           N  
ATOM   1947  CA  GLY A 135       2.737 -16.132   2.968  1.00  7.62           C  
ATOM   1948  C   GLY A 135       4.020 -15.865   3.734  1.00  7.84           C  
ATOM   1949  O   GLY A 135       4.410 -16.683   4.565  1.00  8.02           O  
ATOM   1950  H   GLY A 135       1.856 -14.197   2.655  1.00  0.00           H  
ATOM   1951  HA2 GLY A 135       2.927 -16.961   2.286  1.00  0.00           H  
ATOM   1952  HA3 GLY A 135       1.974 -16.446   3.681  1.00  0.00           H  
ATOM   1953  N   ASN A 136       4.683 -14.740   3.472  1.00  7.98           N  
ATOM   1954  CA  ASN A 136       5.965 -14.460   4.114  1.00  8.04           C  
ATOM   1955  C   ASN A 136       6.293 -12.979   4.054  1.00  7.68           C  
ATOM   1956  O   ASN A 136       6.703 -12.470   3.015  1.00  7.67           O  
ATOM   1957  CB  ASN A 136       7.064 -15.281   3.438  1.00  8.43           C  
ATOM   1958  CG  ASN A 136       8.396 -15.205   4.157  1.00  8.83           C  
ATOM   1959  ND2 ASN A 136       9.158 -16.288   4.068  1.00  9.44           N  
ATOM   1960  OD1 ASN A 136       8.757 -14.187   4.752  1.00  8.97           O  
ATOM   1961  H   ASN A 136       4.295 -14.072   2.821  1.00  0.00           H  
ATOM   1962  HA  ASN A 136       5.902 -14.759   5.160  1.00  0.00           H  
ATOM   1963  HB2 ASN A 136       7.198 -14.910   2.422  1.00  0.00           H  
ATOM   1964  HB3 ASN A 136       6.747 -16.323   3.393  1.00  0.00           H  
ATOM   1965 HD21 ASN A 136       8.830 -17.096   3.558  1.00  0.00           H  
ATOM   1966 HD22 ASN A 136      10.066 -16.304   4.510  1.00  0.00           H  
ATOM   1967  N   ASN A 137       6.140 -12.304   5.189  1.00  7.35           N  
ATOM   1968  CA  ASN A 137       6.338 -10.858   5.256  1.00  7.34           C  
ATOM   1969  C   ASN A 137       7.732 -10.425   5.709  1.00  7.38           C  
ATOM   1970  O   ASN A 137       7.953  -9.235   5.922  1.00  7.20           O  
ATOM   1971  CB  ASN A 137       5.264 -10.214   6.151  1.00  7.33           C  
ATOM   1972  CG  ASN A 137       5.458 -10.508   7.633  1.00  7.40           C  
ATOM   1973  ND2 ASN A 137       4.695  -9.819   8.474  1.00  7.43           N  
ATOM   1974  OD1 ASN A 137       6.262 -11.352   8.018  1.00  7.55           O  
ATOM   1975  H   ASN A 137       5.880 -12.804   6.027  1.00  0.00           H  
ATOM   1976  HA  ASN A 137       6.192 -10.467   4.249  1.00  0.00           H  
ATOM   1977  HB2 ASN A 137       4.288 -10.594   5.848  1.00  0.00           H  
ATOM   1978  HB3 ASN A 137       5.283  -9.134   6.001  1.00  0.00           H  
ATOM   1979 HD21 ASN A 137       4.039  -9.139   8.119  1.00  0.00           H  
ATOM   1980 HD22 ASN A 137       4.771  -9.976   9.469  1.00  0.00           H  
ATOM   1981  N   HIS A 138       8.665 -11.363   5.847  1.00  7.58           N  
ATOM   1982  CA  HIS A 138       9.948 -11.072   6.510  1.00  7.97           C  
ATOM   1983  C   HIS A 138      11.202 -11.506   5.769  1.00  8.03           C  
ATOM   1984  O   HIS A 138      12.227 -10.839   5.896  1.00  7.81           O  
ATOM   1985  CB  HIS A 138       9.971 -11.642   7.939  1.00  8.40           C  
ATOM   1986  CG  HIS A 138       9.549 -13.072   8.034  1.00  8.81           C  
ATOM   1987  CD2 HIS A 138       8.318 -13.633   8.057  1.00  9.03           C  
ATOM   1988  ND1 HIS A 138      10.447 -14.114   8.113  1.00  9.39           N  
ATOM   1989  CE1 HIS A 138       9.783 -15.254   8.182  1.00  9.44           C  
ATOM   1990  NE2 HIS A 138       8.491 -14.990   8.147  1.00  9.64           N  
ATOM   1991  H   HIS A 138       8.491 -12.292   5.491  1.00  0.00           H  
ATOM   1992  HA  HIS A 138      10.006  -9.988   6.608  1.00  0.00           H  
ATOM   1993  HB2 HIS A 138       9.299 -11.046   8.556  1.00  0.00           H  
ATOM   1994  HB3 HIS A 138      10.982 -11.550   8.335  1.00  0.00           H  
ATOM   1995  HD2 HIS A 138       7.375 -13.109   8.013  1.00  0.00           H  
ATOM   1996  HE1 HIS A 138      10.224 -16.237   8.255  1.00  0.00           H  
ATOM   1997  HE2 HIS A 138       7.750 -15.676   8.181  1.00  0.00           H  
ATOM   1998  N   ASP A 139      11.157 -12.616   5.033  1.00  8.20           N  
ATOM   1999  CA  ASP A 139      12.350 -13.089   4.325  1.00  8.60           C  
ATOM   2000  C   ASP A 139      12.638 -12.235   3.097  1.00  7.92           C  
ATOM   2001  O   ASP A 139      11.726 -11.727   2.441  1.00  7.64           O  
ATOM   2002  CB  ASP A 139      12.219 -14.566   3.925  1.00  9.55           C  
ATOM   2003  CG  ASP A 139      12.280 -15.517   5.123  1.00 10.56           C  
ATOM   2004  OD1 ASP A 139      12.968 -15.229   6.131  1.00 12.47           O  
ATOM   2005  OD2 ASP A 139      11.641 -16.581   5.050  1.00 11.97           O1-
ATOM   2006  H   ASP A 139      10.294 -13.136   4.962  1.00  0.00           H  
ATOM   2007  HA  ASP A 139      13.199 -12.999   5.002  1.00  0.00           H  
ATOM   2008  HB2 ASP A 139      11.264 -14.705   3.419  1.00  0.00           H  
ATOM   2009  HB3 ASP A 139      13.024 -14.817   3.234  1.00  0.00           H  
ATOM   2010  N   PHE A 140      13.924 -12.078   2.799  1.00  7.46           N  
ATOM   2011  CA  PHE A 140      14.360 -11.483   1.545  1.00  7.34           C  
ATOM   2012  C   PHE A 140      13.745 -12.247   0.379  1.00  7.33           C  
ATOM   2013  O   PHE A 140      13.749 -13.481   0.366  1.00  7.48           O  
ATOM   2014  CB  PHE A 140      15.885 -11.533   1.463  1.00  7.18           C  
ATOM   2015  CG  PHE A 140      16.448 -11.101   0.141  1.00  7.06           C  
ATOM   2016  CD1 PHE A 140      16.636  -9.755  -0.151  1.00  7.01           C  
ATOM   2017  CD2 PHE A 140      16.819 -12.053  -0.806  1.00  6.96           C  
ATOM   2018  CE1 PHE A 140      17.163  -9.369  -1.370  1.00  7.00           C  
ATOM   2019  CE2 PHE A 140      17.352 -11.672  -2.023  1.00  6.94           C  
ATOM   2020  CZ  PHE A 140      17.524 -10.329  -2.307  1.00  6.98           C  
ATOM   2021  H   PHE A 140      14.621 -12.381   3.464  1.00  0.00           H  
ATOM   2022  HA  PHE A 140      14.032 -10.444   1.507  1.00  0.00           H  
ATOM   2023  HB2 PHE A 140      16.290 -10.880   2.236  1.00  0.00           H  
ATOM   2024  HB3 PHE A 140      16.211 -12.553   1.664  1.00  0.00           H  
ATOM   2025  HD1 PHE A 140      16.369  -9.005   0.579  1.00  0.00           H  
ATOM   2026  HD2 PHE A 140      16.688 -13.102  -0.586  1.00  0.00           H  
ATOM   2027  HE1 PHE A 140      17.294  -8.321  -1.594  1.00  0.00           H  
ATOM   2028  HE2 PHE A 140      17.633 -12.420  -2.750  1.00  0.00           H  
ATOM   2029  HZ  PHE A 140      17.939 -10.027  -3.257  1.00  0.00           H  
ATOM   2030  N   ASN A 141      13.216 -11.502  -0.586  1.00  7.20           N  
ATOM   2031  CA  ASN A 141      12.608 -12.077  -1.776  1.00  7.25           C  
ATOM   2032  C   ASN A 141      13.424 -11.674  -3.003  1.00  7.30           C  
ATOM   2033  O   ASN A 141      13.537 -10.496  -3.320  1.00  6.85           O  
ATOM   2034  CB  ASN A 141      11.153 -11.626  -1.887  1.00  7.28           C  
ATOM   2035  CG  ASN A 141      10.458 -12.215  -3.087  1.00  7.42           C  
ATOM   2036  ND2 ASN A 141       9.385 -12.964  -2.852  1.00  7.82           N  
ATOM   2037  OD1 ASN A 141      10.889 -12.005  -4.223  1.00  7.23           O  
ATOM   2038  H   ASN A 141      13.237 -10.497  -0.489  1.00  0.00           H  
ATOM   2039  HA  ASN A 141      12.629 -13.163  -1.686  1.00  0.00           H  
ATOM   2040  HB2 ASN A 141      11.129 -10.539  -1.967  1.00  0.00           H  
ATOM   2041  HB3 ASN A 141      10.619 -11.927  -0.985  1.00  0.00           H  
ATOM   2042 HD21 ASN A 141       8.885 -13.385  -3.622  1.00  0.00           H  
ATOM   2043 HD22 ASN A 141       9.070 -13.112  -1.904  1.00  0.00           H  
ATOM   2044  N   GLU A 142      13.981 -12.673  -3.680  1.00  7.68           N  
ATOM   2045  CA  GLU A 142      14.861 -12.459  -4.830  1.00  7.95           C  
ATOM   2046  C   GLU A 142      14.160 -11.784  -6.002  1.00  7.84           C  
ATOM   2047  O   GLU A 142      14.716 -10.876  -6.619  1.00  7.62           O  
ATOM   2048  CB  GLU A 142      15.444 -13.797  -5.286  1.00  8.43           C  
ATOM   2049  CG  GLU A 142      16.359 -13.718  -6.505  1.00  8.87           C  
ATOM   2050  CD  GLU A 142      17.607 -12.883  -6.278  1.00  9.29           C  
ATOM   2051  OE1 GLU A 142      18.106 -12.813  -5.137  1.00  9.77           O  
ATOM   2052  OE2 GLU A 142      18.110 -12.292  -7.255  1.00 10.03           O1-
ATOM   2053  H   GLU A 142      13.789 -13.621  -3.388  1.00  0.00           H  
ATOM   2054  HA  GLU A 142      15.685 -11.820  -4.513  1.00  0.00           H  
ATOM   2055  HB2 GLU A 142      16.018 -14.216  -4.459  1.00  0.00           H  
ATOM   2056  HB3 GLU A 142      14.621 -14.474  -5.514  1.00  0.00           H  
ATOM   2057  HG2 GLU A 142      16.666 -14.730  -6.771  1.00  0.00           H  
ATOM   2058  HG3 GLU A 142      15.798 -13.291  -7.337  1.00  0.00           H  
ATOM   2059  N   THR A 143      12.947 -12.225  -6.318  1.00  7.62           N  
ATOM   2060  CA  THR A 143      12.176 -11.621  -7.404  1.00  7.60           C  
ATOM   2061  C   THR A 143      11.927 -10.134  -7.156  1.00  7.22           C  
ATOM   2062  O   THR A 143      12.102  -9.311  -8.052  1.00  7.14           O  
ATOM   2063  CB  THR A 143      10.840 -12.356  -7.611  1.00  8.00           C  
ATOM   2064  CG2 THR A 143       9.972 -11.667  -8.653  1.00  8.22           C  
ATOM   2065  OG1 THR A 143      11.113 -13.696  -8.041  1.00  8.52           O  
ATOM   2066  H   THR A 143      12.549 -12.993  -5.797  1.00  0.00           H  
ATOM   2067  HA  THR A 143      12.757 -11.716  -8.321  1.00  0.00           H  
ATOM   2068  HB  THR A 143      10.301 -12.389  -6.664  1.00  0.00           H  
ATOM   2069  HG1 THR A 143      11.574 -13.674  -8.883  1.00  0.00           H  
ATOM   2070 HG21 THR A 143       9.038 -12.217  -8.770  1.00  0.00           H  
ATOM   2071 HG22 THR A 143      10.500 -11.642  -9.606  1.00  0.00           H  
ATOM   2072 HG23 THR A 143       9.756 -10.649  -8.330  1.00  0.00           H  
ATOM   2073  N   LEU A 144      11.525  -9.793  -5.937  1.00  6.80           N  
ATOM   2074  CA  LEU A 144      11.318  -8.392  -5.586  1.00  6.66           C  
ATOM   2075  C   LEU A 144      12.625  -7.599  -5.605  1.00  6.58           C  
ATOM   2076  O   LEU A 144      12.647  -6.460  -6.066  1.00  6.26           O  
ATOM   2077  CB  LEU A 144      10.618  -8.274  -4.227  1.00  6.64           C  
ATOM   2078  CG  LEU A 144       9.182  -8.803  -4.158  1.00  6.70           C  
ATOM   2079  CD1 LEU A 144       8.660  -8.661  -2.739  1.00  6.77           C  
ATOM   2080  CD2 LEU A 144       8.253  -8.092  -5.130  1.00  6.73           C  
ATOM   2081  H   LEU A 144      11.361 -10.511  -5.246  1.00  0.00           H  
ATOM   2082  HA  LEU A 144      10.657  -7.958  -6.336  1.00  0.00           H  
ATOM   2083  HB2 LEU A 144      11.211  -8.826  -3.498  1.00  0.00           H  
ATOM   2084  HB3 LEU A 144      10.610  -7.224  -3.936  1.00  0.00           H  
ATOM   2085  HG  LEU A 144       9.196  -9.863  -4.412  1.00  0.00           H  
ATOM   2086 HD11 LEU A 144       7.638  -9.037  -2.688  1.00  0.00           H  
ATOM   2087 HD12 LEU A 144       8.675  -7.610  -2.450  1.00  0.00           H  
ATOM   2088 HD13 LEU A 144       9.292  -9.234  -2.060  1.00  0.00           H  
ATOM   2089 HD21 LEU A 144       8.636  -8.200  -6.145  1.00  0.00           H  
ATOM   2090 HD22 LEU A 144       8.199  -7.034  -4.873  1.00  0.00           H  
ATOM   2091 HD23 LEU A 144       7.258  -8.532  -5.069  1.00  0.00           H  
ATOM   2092  N   PHE A 145      13.717  -8.191  -5.134  1.00  6.65           N  
ATOM   2093  CA  PHE A 145      15.001  -7.512  -5.235  1.00  6.86           C  
ATOM   2094  C   PHE A 145      15.417  -7.289  -6.693  1.00  7.10           C  
ATOM   2095  O   PHE A 145      15.932  -6.228  -7.031  1.00  6.97           O  
ATOM   2096  CB  PHE A 145      16.100  -8.256  -4.489  1.00  6.84           C  
ATOM   2097  CG  PHE A 145      17.402  -7.522  -4.493  1.00  6.85           C  
ATOM   2098  CD1 PHE A 145      17.578  -6.413  -3.677  1.00  6.94           C  
ATOM   2099  CD2 PHE A 145      18.431  -7.894  -5.350  1.00  6.90           C  
ATOM   2100  CE1 PHE A 145      18.772  -5.710  -3.693  1.00  6.95           C  
ATOM   2101  CE2 PHE A 145      19.628  -7.194  -5.363  1.00  6.97           C  
ATOM   2102  CZ  PHE A 145      19.798  -6.099  -4.537  1.00  7.01           C  
ATOM   2103  H   PHE A 145      13.657  -9.105  -4.709  1.00  0.00           H  
ATOM   2104  HA  PHE A 145      14.893  -6.532  -4.770  1.00  0.00           H  
ATOM   2105  HB2 PHE A 145      15.784  -8.399  -3.456  1.00  0.00           H  
ATOM   2106  HB3 PHE A 145      16.243  -9.232  -4.953  1.00  0.00           H  
ATOM   2107  HD1 PHE A 145      16.778  -6.096  -3.025  1.00  0.00           H  
ATOM   2108  HD2 PHE A 145      18.297  -8.736  -6.012  1.00  0.00           H  
ATOM   2109  HE1 PHE A 145      18.903  -4.856  -3.045  1.00  0.00           H  
ATOM   2110  HE2 PHE A 145      20.428  -7.505  -6.019  1.00  0.00           H  
ATOM   2111  HZ  PHE A 145      20.727  -5.549  -4.550  1.00  0.00           H  
ATOM   2112  N   GLU A 146      15.189  -8.276  -7.555  1.00  7.54           N  
ATOM   2113  CA  GLU A 146      15.486  -8.109  -8.983  1.00  8.04           C  
ATOM   2114  C   GLU A 146      14.678  -6.978  -9.624  1.00  7.69           C  
ATOM   2115  O   GLU A 146      15.163  -6.294 -10.522  1.00  7.51           O  
ATOM   2116  CB  GLU A 146      15.303  -9.425  -9.735  1.00  9.00           C  
ATOM   2117  CG  GLU A 146      16.419 -10.400  -9.405  1.00  9.99           C  
ATOM   2118  CD  GLU A 146      16.300 -11.740 -10.099  1.00 11.13           C  
ATOM   2119  OE1 GLU A 146      15.590 -11.847 -11.120  1.00 12.93           O  
ATOM   2120  OE2 GLU A 146      16.948 -12.699  -9.622  1.00 12.22           O1-
ATOM   2121  H   GLU A 146      14.807  -9.150  -7.223  1.00  0.00           H  
ATOM   2122  HA  GLU A 146      16.539  -7.837  -9.063  1.00  0.00           H  
ATOM   2123  HB2 GLU A 146      14.348  -9.867  -9.452  1.00  0.00           H  
ATOM   2124  HB3 GLU A 146      15.303  -9.229 -10.807  1.00  0.00           H  
ATOM   2125  HG2 GLU A 146      16.415 -10.572  -8.329  1.00  0.00           H  
ATOM   2126  HG3 GLU A 146      17.371  -9.947  -9.682  1.00  0.00           H  
ATOM   2127  N   GLN A 147      13.452  -6.776  -9.148  1.00  7.27           N  
ATOM   2128  CA  GLN A 147      12.654  -5.630  -9.565  1.00  7.19           C  
ATOM   2129  C   GLN A 147      13.266  -4.316  -9.074  1.00  7.04           C  
ATOM   2130  O   GLN A 147      13.269  -3.333  -9.806  1.00  6.98           O  
ATOM   2131  CB  GLN A 147      11.220  -5.772  -9.079  1.00  7.21           C  
ATOM   2132  CG  GLN A 147      10.337  -4.576  -9.356  1.00  7.29           C  
ATOM   2133  CD  GLN A 147       8.896  -4.906  -9.086  1.00  7.48           C  
ATOM   2134  NE2 GLN A 147       8.563  -5.092  -7.817  1.00  7.59           N  
ATOM   2135  OE1 GLN A 147       8.099  -5.033 -10.010  1.00  8.11           O  
ATOM   2136  H   GLN A 147      13.066  -7.431  -8.483  1.00  0.00           H  
ATOM   2137  HA  GLN A 147      12.640  -5.608 -10.655  1.00  0.00           H  
ATOM   2138  HB2 GLN A 147      11.242  -5.936  -8.002  1.00  0.00           H  
ATOM   2139  HB3 GLN A 147      10.778  -6.648  -9.554  1.00  0.00           H  
ATOM   2140  HG2 GLN A 147      10.448  -4.284 -10.400  1.00  0.00           H  
ATOM   2141  HG3 GLN A 147      10.642  -3.748  -8.717  1.00  0.00           H  
ATOM   2142 HE21 GLN A 147       9.259  -4.992  -7.092  1.00  0.00           H  
ATOM   2143 HE22 GLN A 147       7.613  -5.333  -7.574  1.00  0.00           H  
ATOM   2144  N   LEU A 148      13.780  -4.298  -7.844  1.00  6.79           N  
ATOM   2145  CA  LEU A 148      14.520  -3.133  -7.344  1.00  6.79           C  
ATOM   2146  C   LEU A 148      15.738  -2.835  -8.237  1.00  6.81           C  
ATOM   2147  O   LEU A 148      16.006  -1.677  -8.559  1.00  6.66           O  
ATOM   2148  CB  LEU A 148      14.927  -3.332  -5.874  1.00  6.74           C  
ATOM   2149  CG  LEU A 148      15.645  -2.163  -5.180  1.00  6.81           C  
ATOM   2150  CD1 LEU A 148      15.301  -2.113  -3.698  1.00  6.89           C  
ATOM   2151  CD2 LEU A 148      17.158  -2.237  -5.354  1.00  6.84           C  
ATOM   2152  H   LEU A 148      13.658  -5.102  -7.245  1.00  0.00           H  
ATOM   2153  HA  LEU A 148      13.854  -2.271  -7.391  1.00  0.00           H  
ATOM   2154  HB2 LEU A 148      14.019  -3.542  -5.308  1.00  0.00           H  
ATOM   2155  HB3 LEU A 148      15.573  -4.208  -5.817  1.00  0.00           H  
ATOM   2156  HG  LEU A 148      15.299  -1.236  -5.637  1.00  0.00           H  
ATOM   2157 HD11 LEU A 148      14.219  -2.060  -3.577  1.00  0.00           H  
ATOM   2158 HD12 LEU A 148      15.760  -1.233  -3.248  1.00  0.00           H  
ATOM   2159 HD13 LEU A 148      15.678  -3.010  -3.207  1.00  0.00           H  
ATOM   2160 HD21 LEU A 148      17.401  -2.273  -6.416  1.00  0.00           H  
ATOM   2161 HD22 LEU A 148      17.536  -3.135  -4.865  1.00  0.00           H  
ATOM   2162 HD23 LEU A 148      17.619  -1.357  -4.905  1.00  0.00           H  
ATOM   2163  N   VAL A 149      16.449  -3.881  -8.647  1.00  6.99           N  
ATOM   2164  CA  VAL A 149      17.590  -3.739  -9.569  1.00  7.18           C  
ATOM   2165  C   VAL A 149      17.125  -3.164 -10.910  1.00  7.43           C  
ATOM   2166  O   VAL A 149      17.743  -2.242 -11.439  1.00  7.14           O  
ATOM   2167  CB  VAL A 149      18.324  -5.085  -9.776  1.00  7.19           C  
ATOM   2168  CG1 VAL A 149      19.379  -4.997 -10.881  1.00  7.28           C  
ATOM   2169  CG2 VAL A 149      18.965  -5.544  -8.472  1.00  7.26           C  
ATOM   2170  H   VAL A 149      16.199  -4.802  -8.316  1.00  0.00           H  
ATOM   2171  HA  VAL A 149      18.295  -3.035  -9.127  1.00  0.00           H  
ATOM   2172  HB  VAL A 149      17.586  -5.831 -10.071  1.00  0.00           H  
ATOM   2173 HG11 VAL A 149      18.909  -4.668 -11.808  1.00  0.00           H  
ATOM   2174 HG12 VAL A 149      20.149  -4.282 -10.591  1.00  0.00           H  
ATOM   2175 HG13 VAL A 149      19.831  -5.978 -11.031  1.00  0.00           H  
ATOM   2176 HG21 VAL A 149      18.204  -5.603  -7.694  1.00  0.00           H  
ATOM   2177 HG22 VAL A 149      19.734  -4.831  -8.175  1.00  0.00           H  
ATOM   2178 HG23 VAL A 149      19.415  -6.526  -8.615  1.00  0.00           H  
ATOM   2179  N   ASP A 150      16.027  -3.690 -11.442  1.00  7.81           N  
ATOM   2180  CA  ASP A 150      15.486  -3.194 -12.705  1.00  8.35           C  
ATOM   2181  C   ASP A 150      15.112  -1.715 -12.622  1.00  8.12           C  
ATOM   2182  O   ASP A 150      15.431  -0.934 -13.521  1.00  7.94           O  
ATOM   2183  CB  ASP A 150      14.257  -4.009 -13.114  1.00  9.06           C  
ATOM   2184  CG  ASP A 150      13.739  -3.641 -14.492  1.00 10.10           C  
ATOM   2185  OD1 ASP A 150      14.564  -3.452 -15.417  1.00 11.28           O  
ATOM   2186  OD2 ASP A 150      12.505  -3.533 -14.647  1.00 11.22           O1-
ATOM   2187  H   ASP A 150      15.558  -4.446 -10.965  1.00  0.00           H  
ATOM   2188  HA  ASP A 150      16.248  -3.313 -13.475  1.00  0.00           H  
ATOM   2189  HB2 ASP A 150      13.465  -3.833 -12.386  1.00  0.00           H  
ATOM   2190  HB3 ASP A 150      14.516  -5.068 -13.105  1.00  0.00           H  
ATOM   2191  N   TYR A 151      14.422  -1.338 -11.548  1.00  7.75           N  
ATOM   2192  CA  TYR A 151      14.057   0.064 -11.336  1.00  7.64           C  
ATOM   2193  C   TYR A 151      15.291   0.955 -11.159  1.00  7.48           C  
ATOM   2194  O   TYR A 151      15.306   2.090 -11.634  1.00  7.17           O  
ATOM   2195  CB  TYR A 151      13.051   0.208 -10.178  1.00  7.77           C  
ATOM   2196  CG  TYR A 151      11.640   0.051 -10.674  1.00  8.01           C  
ATOM   2197  CD1 TYR A 151      11.201  -1.160 -11.209  1.00  8.17           C  
ATOM   2198  CD2 TYR A 151      10.755   1.119 -10.661  1.00  8.19           C  
ATOM   2199  CE1 TYR A 151       9.910  -1.303 -11.696  1.00  8.32           C  
ATOM   2200  CE2 TYR A 151       9.466   0.986 -11.143  1.00  8.30           C  
ATOM   2201  CZ  TYR A 151       9.052  -0.218 -11.667  1.00  8.32           C  
ATOM   2202  OH  TYR A 151       7.776  -0.326 -12.150  1.00  8.70           O  
ATOM   2203  H   TYR A 151      14.145  -2.031 -10.867  1.00  0.00           H  
ATOM   2204  HA  TYR A 151      13.550   0.400 -12.240  1.00  0.00           H  
ATOM   2205  HB2 TYR A 151      13.254  -0.559  -9.431  1.00  0.00           H  
ATOM   2206  HB3 TYR A 151      13.165   1.192  -9.723  1.00  0.00           H  
ATOM   2207  HD1 TYR A 151      11.878  -2.001 -11.245  1.00  0.00           H  
ATOM   2208  HD2 TYR A 151      11.079   2.071 -10.267  1.00  0.00           H  
ATOM   2209  HE1 TYR A 151       9.578  -2.251 -12.093  1.00  0.00           H  
ATOM   2210  HE2 TYR A 151       8.786   1.824 -11.109  1.00  0.00           H  
ATOM   2211  HH  TYR A 151       7.743   0.014 -13.047  1.00  0.00           H  
ATOM   2212  N   SER A 152      16.330   0.433 -10.512  1.00  7.48           N  
ATOM   2213  CA  SER A 152      17.602   1.152 -10.403  1.00  7.58           C  
ATOM   2214  C   SER A 152      18.268   1.342 -11.770  1.00  7.95           C  
ATOM   2215  O   SER A 152      18.778   2.422 -12.074  1.00  7.74           O  
ATOM   2216  CB  SER A 152      18.543   0.441  -9.432  1.00  7.49           C  
ATOM   2217  OG  SER A 152      17.954   0.380  -8.146  1.00  7.25           O  
ATOM   2218  H   SER A 152      16.240  -0.479 -10.087  1.00  0.00           H  
ATOM   2219  HA  SER A 152      17.391   2.141  -9.996  1.00  0.00           H  
ATOM   2220  HB2 SER A 152      19.483   0.990  -9.373  1.00  0.00           H  
ATOM   2221  HB3 SER A 152      18.736  -0.570  -9.790  1.00  0.00           H  
ATOM   2222  HG  SER A 152      17.363  -0.375  -8.100  1.00  0.00           H  
ATOM   2223  N   ASN A 153      18.236   0.305 -12.599  1.00  8.60           N  
ATOM   2224  CA  ASN A 153      18.719   0.402 -13.985  1.00  9.25           C  
ATOM   2225  C   ASN A 153      17.937   1.419 -14.817  1.00  9.82           C  
ATOM   2226  O   ASN A 153      18.527   2.173 -15.597  1.00 10.09           O  
ATOM   2227  CB  ASN A 153      18.675  -0.973 -14.670  1.00  9.43           C  
ATOM   2228  CG  ASN A 153      19.741  -1.924 -14.153  1.00  9.55           C  
ATOM   2229  ND2 ASN A 153      19.508  -3.219 -14.325  1.00  9.78           N  
ATOM   2230  OD1 ASN A 153      20.761  -1.507 -13.616  1.00 10.05           O  
ATOM   2231  H   ASN A 153      17.869  -0.576 -12.268  1.00  0.00           H  
ATOM   2232  HA  ASN A 153      19.759   0.726 -13.954  1.00  0.00           H  
ATOM   2233  HB2 ASN A 153      18.823  -0.833 -15.741  1.00  0.00           H  
ATOM   2234  HB3 ASN A 153      17.694  -1.419 -14.505  1.00  0.00           H  
ATOM   2235 HD21 ASN A 153      20.182  -3.900 -14.005  1.00  0.00           H  
ATOM   2236 HD22 ASN A 153      18.657  -3.524 -14.775  1.00  0.00           H  
ATOM   2237  N   ARG A 154      16.618   1.446 -14.645  1.00 10.21           N  
ATOM   2238  CA  ARG A 154      15.746   2.313 -15.443  1.00 10.88           C  
ATOM   2239  C   ARG A 154      15.729   3.775 -15.012  1.00 10.42           C  
ATOM   2240  O   ARG A 154      15.650   4.666 -15.860  1.00 10.77           O  
ATOM   2241  CB  ARG A 154      14.324   1.764 -15.438  1.00 11.83           C  
ATOM   2242  CG  ARG A 154      14.209   0.497 -16.257  1.00 12.83           C  
ATOM   2243  CD  ARG A 154      13.006  -0.315 -15.856  1.00 13.82           C  
ATOM   2244  NE  ARG A 154      11.758   0.426 -15.979  1.00 14.80           N  
ATOM   2245  CZ  ARG A 154      10.566  -0.104 -15.725  1.00 15.88           C  
ATOM   2246  NH1 ARG A 154      10.483  -1.373 -15.349  1.00 16.70           N1+
ATOM   2247  NH2 ARG A 154       9.462   0.626 -15.853  1.00 16.29           N  
ATOM   2248  H   ARG A 154      16.204   0.850 -13.942  1.00  0.00           H  
ATOM   2249  HA  ARG A 154      16.105   2.280 -16.472  1.00  0.00           H  
ATOM   2250  HB2 ARG A 154      14.033   1.547 -14.410  1.00  0.00           H  
ATOM   2251  HB3 ARG A 154      13.650   2.516 -15.848  1.00  0.00           H  
ATOM   2252  HG2 ARG A 154      14.121   0.764 -17.310  1.00  0.00           H  
ATOM   2253  HG3 ARG A 154      15.108  -0.103 -16.115  1.00  0.00           H  
ATOM   2254  HD2 ARG A 154      13.126  -0.625 -14.818  1.00  0.00           H  
ATOM   2255  HD3 ARG A 154      12.953  -1.203 -16.486  1.00  0.00           H  
ATOM   2256  HE  ARG A 154      11.801   1.392 -16.272  1.00  0.00           H  
ATOM   2257 HH11 ARG A 154      11.322  -1.928 -15.255  1.00  0.00           H  
ATOM   2258 HH12 ARG A 154       9.581  -1.785 -15.157  1.00  0.00           H  
ATOM   2259 HH21 ARG A 154       9.526   1.592 -16.142  1.00  0.00           H  
ATOM   2260 HH22 ARG A 154       8.560   0.215 -15.661  1.00  0.00           H  
ATOM   2261  N   PHE A 155      15.786   4.022 -13.704  1.00  9.76           N  
ATOM   2262  CA  PHE A 155      15.618   5.371 -13.171  1.00  9.47           C  
ATOM   2263  C   PHE A 155      16.812   5.919 -12.399  1.00  9.09           C  
ATOM   2264  O   PHE A 155      16.797   7.095 -12.038  1.00  8.85           O  
ATOM   2265  CB  PHE A 155      14.379   5.410 -12.280  1.00  9.69           C  
ATOM   2266  CG  PHE A 155      13.115   4.993 -12.984  1.00  9.97           C  
ATOM   2267  CD1 PHE A 155      12.514   5.835 -13.912  1.00 10.15           C  
ATOM   2268  CD2 PHE A 155      12.535   3.755 -12.734  1.00 10.06           C  
ATOM   2269  CE1 PHE A 155      11.348   5.456 -14.563  1.00 10.36           C  
ATOM   2270  CE2 PHE A 155      11.369   3.371 -13.382  1.00 10.28           C  
ATOM   2271  CZ  PHE A 155      10.781   4.221 -14.305  1.00 10.31           C  
ATOM   2272  H   PHE A 155      15.950   3.257 -13.065  1.00  0.00           H  
ATOM   2273  HA  PHE A 155      15.438   6.038 -14.014  1.00  0.00           H  
ATOM   2274  HB2 PHE A 155      14.540   4.739 -11.436  1.00  0.00           H  
ATOM   2275  HB3 PHE A 155      14.251   6.424 -11.902  1.00  0.00           H  
ATOM   2276  HD1 PHE A 155      12.959   6.795 -14.129  1.00  0.00           H  
ATOM   2277  HD2 PHE A 155      12.998   3.083 -12.026  1.00  0.00           H  
ATOM   2278  HE1 PHE A 155      10.883   6.126 -15.271  1.00  0.00           H  
ATOM   2279  HE2 PHE A 155      10.921   2.412 -13.167  1.00  0.00           H  
ATOM   2280  HZ  PHE A 155       9.882   3.920 -14.822  1.00  0.00           H  
ATOM   2281  N   GLY A 156      17.829   5.098 -12.143  1.00  8.59           N  
ATOM   2282  CA  GLY A 156      18.972   5.531 -11.339  1.00  8.64           C  
ATOM   2283  C   GLY A 156      20.332   5.290 -11.962  1.00  8.59           C  
ATOM   2284  O   GLY A 156      21.339   5.329 -11.261  1.00  8.62           O  
ATOM   2285  H   GLY A 156      17.811   4.158 -12.511  1.00  0.00           H  
ATOM   2286  HA2 GLY A 156      18.937   4.996 -10.390  1.00  0.00           H  
ATOM   2287  HA3 GLY A 156      18.868   6.597 -11.138  1.00  0.00           H  
ATOM   2288  N   GLY A 157      20.372   5.030 -13.272  1.00  8.69           N  
ATOM   2289  CA  GLY A 157      21.622   4.714 -13.959  1.00  9.00           C  
ATOM   2290  C   GLY A 157      22.324   3.495 -13.391  1.00  9.16           C  
ATOM   2291  O   GLY A 157      23.549   3.397 -13.438  1.00  9.83           O  
ATOM   2292  H   GLY A 157      19.513   5.053 -13.803  1.00  0.00           H  
ATOM   2293  HA2 GLY A 157      21.402   4.529 -15.010  1.00  0.00           H  
ATOM   2294  HA3 GLY A 157      22.291   5.572 -13.885  1.00  0.00           H  
ATOM   2295  N   GLY A 158      21.544   2.561 -12.853  1.00  9.17           N  
ATOM   2296  CA  GLY A 158      22.078   1.354 -12.230  1.00  9.18           C  
ATOM   2297  C   GLY A 158      22.237   1.413 -10.720  1.00  9.21           C  
ATOM   2298  O   GLY A 158      22.553   0.401 -10.106  1.00  9.32           O  
ATOM   2299  H   GLY A 158      20.543   2.692 -12.877  1.00  0.00           H  
ATOM   2300  HA2 GLY A 158      23.059   1.158 -12.663  1.00  0.00           H  
ATOM   2301  HA3 GLY A 158      21.420   0.520 -12.475  1.00  0.00           H  
ATOM   2302  N   LYS A 159      22.020   2.590 -10.129  1.00  9.22           N  
ATOM   2303  CA  LYS A 159      22.083   2.796  -8.679  1.00  9.29           C  
ATOM   2304  C   LYS A 159      20.698   3.085  -8.132  1.00  8.38           C  
ATOM   2305  O   LYS A 159      19.832   3.570  -8.857  1.00  8.00           O  
ATOM   2306  CB  LYS A 159      22.976   3.995  -8.361  1.00 10.42           C  
ATOM   2307  CG  LYS A 159      24.329   3.984  -9.048  1.00 11.65           C  
ATOM   2308  CD  LYS A 159      25.161   2.785  -8.645  1.00 12.74           C  
ATOM   2309  CE  LYS A 159      26.463   2.740  -9.423  1.00 13.75           C  
ATOM   2310  NZ  LYS A 159      27.368   3.867  -9.076  1.00 14.60           N1+
ATOM   2311  H   LYS A 159      21.800   3.383 -10.714  1.00  0.00           H  
ATOM   2312  HA  LYS A 159      22.486   1.903  -8.200  1.00  0.00           H  
ATOM   2313  HB2 LYS A 159      22.449   4.899  -8.665  1.00  0.00           H  
ATOM   2314  HB3 LYS A 159      23.135   4.033  -7.283  1.00  0.00           H  
ATOM   2315  HG2 LYS A 159      24.175   3.959 -10.127  1.00  0.00           H  
ATOM   2316  HG3 LYS A 159      24.868   4.895  -8.787  1.00  0.00           H  
ATOM   2317  HD2 LYS A 159      24.595   1.875  -8.845  1.00  0.00           H  
ATOM   2318  HD3 LYS A 159      25.382   2.843  -7.579  1.00  0.00           H  
ATOM   2319  HE2 LYS A 159      26.971   1.802  -9.201  1.00  0.00           H  
ATOM   2320  HE3 LYS A 159      26.240   2.779 -10.489  1.00  0.00           H  
ATOM   2321  HZ1 LYS A 159      28.218   3.795  -9.616  1.00  0.00           H  
ATOM   2322  HZ2 LYS A 159      27.591   3.829  -8.092  1.00  0.00           H  
ATOM   2323  HZ3 LYS A 159      26.910   4.743  -9.284  1.00  0.00           H  
ATOM   2324  N   TYR A 160      20.505   2.795  -6.850  1.00  7.54           N  
ATOM   2325  CA  TYR A 160      19.269   3.140  -6.159  1.00  7.23           C  
ATOM   2326  C   TYR A 160      19.425   4.552  -5.603  1.00  7.01           C  
ATOM   2327  O   TYR A 160      20.366   4.831  -4.860  1.00  6.99           O  
ATOM   2328  CB  TYR A 160      18.993   2.146  -5.030  1.00  7.09           C  
ATOM   2329  CG  TYR A 160      17.686   2.367  -4.306  1.00  6.97           C  
ATOM   2330  CD1 TYR A 160      17.605   3.245  -3.223  1.00  6.93           C  
ATOM   2331  CD2 TYR A 160      16.530   1.683  -4.686  1.00  7.01           C  
ATOM   2332  CE1 TYR A 160      16.409   3.450  -2.557  1.00  6.87           C  
ATOM   2333  CE2 TYR A 160      15.332   1.877  -4.018  1.00  6.98           C  
ATOM   2334  CZ  TYR A 160      15.278   2.760  -2.953  1.00  6.93           C  
ATOM   2335  OH  TYR A 160      14.087   2.952  -2.297  1.00  6.83           O  
ATOM   2336  H   TYR A 160      21.236   2.321  -6.339  1.00  0.00           H  
ATOM   2337  HA  TYR A 160      18.441   3.120  -6.868  1.00  0.00           H  
ATOM   2338  HB2 TYR A 160      18.981   1.143  -5.456  1.00  0.00           H  
ATOM   2339  HB3 TYR A 160      19.806   2.207  -4.306  1.00  0.00           H  
ATOM   2340  HD1 TYR A 160      18.490   3.773  -2.900  1.00  0.00           H  
ATOM   2341  HD2 TYR A 160      16.570   0.991  -5.514  1.00  0.00           H  
ATOM   2342  HE1 TYR A 160      16.359   4.145  -1.732  1.00  0.00           H  
ATOM   2343  HE2 TYR A 160      14.445   1.343  -4.326  1.00  0.00           H  
ATOM   2344  HH  TYR A 160      14.230   3.513  -1.531  1.00  0.00           H  
ATOM   2345  N   ASN A 161      18.508   5.436  -5.969  1.00  6.79           N  
ATOM   2346  CA  ASN A 161      18.492   6.795  -5.443  1.00  6.83           C  
ATOM   2347  C   ASN A 161      17.043   7.230  -5.226  1.00  6.70           C  
ATOM   2348  O   ASN A 161      16.136   6.429  -5.433  1.00  6.50           O  
ATOM   2349  CB  ASN A 161      19.314   7.715  -6.357  1.00  6.93           C  
ATOM   2350  CG  ASN A 161      18.649   8.025  -7.690  1.00  7.15           C  
ATOM   2351  ND2 ASN A 161      19.437   8.613  -8.587  1.00  7.51           N  
ATOM   2352  OD1 ASN A 161      17.466   7.767  -7.915  1.00  6.99           O  
ATOM   2353  H   ASN A 161      17.799   5.159  -6.633  1.00  0.00           H  
ATOM   2354  HA  ASN A 161      18.980   6.777  -4.469  1.00  0.00           H  
ATOM   2355  HB2 ASN A 161      20.271   7.232  -6.556  1.00  0.00           H  
ATOM   2356  HB3 ASN A 161      19.499   8.653  -5.833  1.00  0.00           H  
ATOM   2357 HD21 ASN A 161      19.072   8.859  -9.496  1.00  0.00           H  
ATOM   2358 HD22 ASN A 161      20.400   8.813  -8.359  1.00  0.00           H  
ATOM   2359  N   LEU A 162      16.816   8.472  -4.804  1.00  6.72           N  
ATOM   2360  CA  LEU A 162      15.451   8.903  -4.464  1.00  6.85           C  
ATOM   2361  C   LEU A 162      14.483   8.857  -5.653  1.00  6.74           C  
ATOM   2362  O   LEU A 162      13.289   8.642  -5.462  1.00  6.69           O  
ATOM   2363  CB  LEU A 162      15.438  10.302  -3.844  1.00  7.09           C  
ATOM   2364  CG  LEU A 162      16.110  10.464  -2.479  1.00  7.30           C  
ATOM   2365  CD1 LEU A 162      16.218  11.944  -2.141  1.00  7.43           C  
ATOM   2366  CD2 LEU A 162      15.373   9.718  -1.377  1.00  7.54           C  
ATOM   2367  H   LEU A 162      17.585   9.122  -4.717  1.00  0.00           H  
ATOM   2368  HA  LEU A 162      15.072   8.212  -3.711  1.00  0.00           H  
ATOM   2369  HB2 LEU A 162      15.941  10.974  -4.539  1.00  0.00           H  
ATOM   2370  HB3 LEU A 162      14.400  10.623  -3.752  1.00  0.00           H  
ATOM   2371  HG  LEU A 162      17.119  10.057  -2.547  1.00  0.00           H  
ATOM   2372 HD11 LEU A 162      16.697  12.061  -1.169  1.00  0.00           H  
ATOM   2373 HD12 LEU A 162      16.814  12.448  -2.902  1.00  0.00           H  
ATOM   2374 HD13 LEU A 162      15.221  12.383  -2.111  1.00  0.00           H  
ATOM   2375 HD21 LEU A 162      15.305   8.661  -1.636  1.00  0.00           H  
ATOM   2376 HD22 LEU A 162      15.916   9.828  -0.438  1.00  0.00           H  
ATOM   2377 HD23 LEU A 162      14.370  10.130  -1.267  1.00  0.00           H  
ATOM   2378  N   THR A 163      14.986   9.063  -6.871  1.00  6.69           N  
ATOM   2379  CA  THR A 163      14.149   8.948  -8.069  1.00  6.74           C  
ATOM   2380  C   THR A 163      13.664   7.511  -8.231  1.00  6.61           C  
ATOM   2381  O   THR A 163      12.489   7.266  -8.498  1.00  6.63           O  
ATOM   2382  CB  THR A 163      14.906   9.383  -9.334  1.00  6.86           C  
ATOM   2383  CG2 THR A 163      13.980   9.399 -10.541  1.00  6.93           C  
ATOM   2384  OG1 THR A 163      15.450  10.698  -9.135  1.00  6.96           O  
ATOM   2385  H   THR A 163      15.962   9.303  -6.970  1.00  0.00           H  
ATOM   2386  HA  THR A 163      13.280   9.594  -7.947  1.00  0.00           H  
ATOM   2387  HB  THR A 163      15.722   8.684  -9.520  1.00  0.00           H  
ATOM   2388  HG1 THR A 163      14.735  11.320  -8.983  1.00  0.00           H  
ATOM   2389 HG21 THR A 163      14.538   9.710 -11.424  1.00  0.00           H  
ATOM   2390 HG22 THR A 163      13.163  10.099 -10.363  1.00  0.00           H  
ATOM   2391 HG23 THR A 163      13.574   8.400 -10.701  1.00  0.00           H  
ATOM   2392  N   VAL A 164      14.570   6.564  -8.032  1.00  6.43           N  
ATOM   2393  CA  VAL A 164      14.223   5.146  -8.089  1.00  6.37           C  
ATOM   2394  C   VAL A 164      13.209   4.818  -6.995  1.00  6.42           C  
ATOM   2395  O   VAL A 164      12.208   4.152  -7.259  1.00  6.42           O  
ATOM   2396  CB  VAL A 164      15.458   4.246  -7.928  1.00  6.33           C  
ATOM   2397  CG1 VAL A 164      15.076   2.775  -8.011  1.00  6.30           C  
ATOM   2398  CG2 VAL A 164      16.511   4.553  -8.987  1.00  6.31           C  
ATOM   2399  H   VAL A 164      15.525   6.830  -7.836  1.00  0.00           H  
ATOM   2400  HA  VAL A 164      13.767   4.939  -9.057  1.00  0.00           H  
ATOM   2401  HB  VAL A 164      15.893   4.433  -6.946  1.00  0.00           H  
ATOM   2402 HG11 VAL A 164      14.323   2.551  -7.255  1.00  0.00           H  
ATOM   2403 HG12 VAL A 164      14.672   2.560  -9.000  1.00  0.00           H  
ATOM   2404 HG13 VAL A 164      15.959   2.160  -7.837  1.00  0.00           H  
ATOM   2405 HG21 VAL A 164      16.787   5.606  -8.931  1.00  0.00           H  
ATOM   2406 HG22 VAL A 164      16.106   4.336  -9.975  1.00  0.00           H  
ATOM   2407 HG23 VAL A 164      17.393   3.936  -8.812  1.00  0.00           H  
ATOM   2408  N   ALA A 165      13.477   5.296  -5.780  1.00  6.44           N  
ATOM   2409  CA  ALA A 165      12.556   5.121  -4.651  1.00  6.52           C  
ATOM   2410  C   ALA A 165      11.142   5.582  -4.996  1.00  6.64           C  
ATOM   2411  O   ALA A 165      10.177   4.875  -4.730  1.00  6.67           O  
ATOM   2412  CB  ALA A 165      13.066   5.860  -3.420  1.00  6.51           C  
ATOM   2413  H   ALA A 165      14.342   5.795  -5.631  1.00  0.00           H  
ATOM   2414  HA  ALA A 165      12.515   4.058  -4.412  1.00  0.00           H  
ATOM   2415  HB1 ALA A 165      12.368   5.717  -2.595  1.00  0.00           H  
ATOM   2416  HB2 ALA A 165      13.150   6.923  -3.644  1.00  0.00           H  
ATOM   2417  HB3 ALA A 165      14.044   5.469  -3.141  1.00  0.00           H  
ATOM   2418  N   GLY A 166      11.024   6.756  -5.610  1.00  6.69           N  
ATOM   2419  CA  GLY A 166       9.720   7.284  -6.008  1.00  6.86           C  
ATOM   2420  C   GLY A 166       8.970   6.367  -6.953  1.00  6.99           C  
ATOM   2421  O   GLY A 166       7.765   6.155  -6.797  1.00  7.02           O  
ATOM   2422  H   GLY A 166      11.855   7.296  -5.806  1.00  0.00           H  
ATOM   2423  HA2 GLY A 166       9.116   7.428  -5.112  1.00  0.00           H  
ATOM   2424  HA3 GLY A 166       9.864   8.249  -6.494  1.00  0.00           H  
ATOM   2425  N   GLU A 167       9.674   5.813  -7.937  1.00  7.12           N  
ATOM   2426  CA  GLU A 167       9.033   4.923  -8.905  1.00  7.36           C  
ATOM   2427  C   GLU A 167       8.717   3.555  -8.309  1.00  7.10           C  
ATOM   2428  O   GLU A 167       7.626   3.017  -8.536  1.00  6.95           O  
ATOM   2429  CB  GLU A 167       9.885   4.800 -10.176  1.00  7.85           C  
ATOM   2430  CG  GLU A 167      10.099   6.135 -10.895  1.00  8.36           C  
ATOM   2431  CD  GLU A 167       8.815   6.929 -11.076  1.00  8.96           C  
ATOM   2432  OE1 GLU A 167       7.834   6.359 -11.602  1.00  9.79           O  
ATOM   2433  OE2 GLU A 167       8.776   8.123 -10.685  1.00 10.04           O1-
ATOM   2434  H   GLU A 167      10.662   6.009  -8.016  1.00  0.00           H  
ATOM   2435  HA  GLU A 167       8.086   5.381  -9.191  1.00  0.00           H  
ATOM   2436  HB2 GLU A 167      10.859   4.395  -9.901  1.00  0.00           H  
ATOM   2437  HB3 GLU A 167       9.397   4.106 -10.861  1.00  0.00           H  
ATOM   2438  HG2 GLU A 167      10.798   6.735 -10.312  1.00  0.00           H  
ATOM   2439  HG3 GLU A 167      10.534   5.941 -11.875  1.00  0.00           H  
ATOM   2440  N   LEU A 168       9.646   3.006  -7.526  1.00  6.81           N  
ATOM   2441  CA  LEU A 168       9.470   1.669  -6.958  1.00  6.79           C  
ATOM   2442  C   LEU A 168       8.395   1.650  -5.874  1.00  6.77           C  
ATOM   2443  O   LEU A 168       7.611   0.714  -5.798  1.00  6.60           O  
ATOM   2444  CB  LEU A 168      10.787   1.148  -6.385  1.00  6.85           C  
ATOM   2445  CG  LEU A 168      10.797  -0.310  -5.907  1.00  6.91           C  
ATOM   2446  CD1 LEU A 168      10.456  -1.293  -7.018  1.00  7.04           C  
ATOM   2447  CD2 LEU A 168      12.151  -0.643  -5.312  1.00  6.97           C  
ATOM   2448  H   LEU A 168      10.489   3.524  -7.321  1.00  0.00           H  
ATOM   2449  HA  LEU A 168       9.158   0.998  -7.758  1.00  0.00           H  
ATOM   2450  HB2 LEU A 168      11.050   1.777  -5.534  1.00  0.00           H  
ATOM   2451  HB3 LEU A 168      11.559   1.263  -7.146  1.00  0.00           H  
ATOM   2452  HG  LEU A 168      10.048  -0.414  -5.122  1.00  0.00           H  
ATOM   2453 HD11 LEU A 168       9.481  -1.044  -7.438  1.00  0.00           H  
ATOM   2454 HD12 LEU A 168      11.214  -1.235  -7.800  1.00  0.00           H  
ATOM   2455 HD13 LEU A 168      10.429  -2.304  -6.613  1.00  0.00           H  
ATOM   2456 HD21 LEU A 168      12.155  -1.679  -4.974  1.00  0.00           H  
ATOM   2457 HD22 LEU A 168      12.348   0.016  -4.466  1.00  0.00           H  
ATOM   2458 HD23 LEU A 168      12.924  -0.505  -6.068  1.00  0.00           H  
ATOM   2459  N   ARG A 169       8.374   2.679  -5.033  1.00  6.79           N  
ATOM   2460  CA  ARG A 169       7.334   2.822  -4.004  1.00  6.99           C  
ATOM   2461  C   ARG A 169       5.943   2.709  -4.636  1.00  7.01           C  
ATOM   2462  O   ARG A 169       5.099   1.942  -4.172  1.00  6.85           O  
ATOM   2463  CB  ARG A 169       7.526   4.162  -3.280  1.00  7.23           C  
ATOM   2464  CG  ARG A 169       6.403   4.705  -2.410  1.00  7.46           C  
ATOM   2465  CD  ARG A 169       5.757   3.733  -1.439  1.00  7.68           C  
ATOM   2466  NE  ARG A 169       6.643   2.948  -0.562  1.00  7.82           N  
ATOM   2467  CZ  ARG A 169       6.688   1.615  -0.502  1.00  7.95           C  
ATOM   2468  NH1 ARG A 169       5.952   0.857  -1.320  1.00  8.07           N1+
ATOM   2469  NH2 ARG A 169       7.496   1.023   0.377  1.00  8.07           N  
ATOM   2470  H   ARG A 169       9.094   3.384  -5.103  1.00  0.00           H  
ATOM   2471  HA  ARG A 169       7.451   2.017  -3.279  1.00  0.00           H  
ATOM   2472  HB2 ARG A 169       8.401   4.055  -2.639  1.00  0.00           H  
ATOM   2473  HB3 ARG A 169       7.757   4.916  -4.033  1.00  0.00           H  
ATOM   2474  HG2 ARG A 169       5.622   5.076  -3.074  1.00  0.00           H  
ATOM   2475  HG3 ARG A 169       6.792   5.548  -1.839  1.00  0.00           H  
ATOM   2476  HD2 ARG A 169       5.172   3.026  -2.028  1.00  0.00           H  
ATOM   2477  HD3 ARG A 169       5.069   4.295  -0.807  1.00  0.00           H  
ATOM   2478  HE  ARG A 169       7.268   3.460   0.044  1.00  0.00           H  
ATOM   2479 HH11 ARG A 169       5.340   1.291  -1.997  1.00  0.00           H  
ATOM   2480 HH12 ARG A 169       6.007  -0.150  -1.262  1.00  0.00           H  
ATOM   2481 HH21 ARG A 169       8.064   1.582   0.997  1.00  0.00           H  
ATOM   2482 HH22 ARG A 169       7.540   0.015   0.423  1.00  0.00           H  
ATOM   2483  N   PHE A 170       5.722   3.452  -5.714  1.00  7.06           N  
ATOM   2484  CA  PHE A 170       4.425   3.443  -6.397  1.00  7.31           C  
ATOM   2485  C   PHE A 170       4.125   2.092  -7.061  1.00  7.09           C  
ATOM   2486  O   PHE A 170       3.008   1.594  -6.972  1.00  7.00           O  
ATOM   2487  CB  PHE A 170       4.397   4.571  -7.423  1.00  7.63           C  
ATOM   2488  CG  PHE A 170       3.073   4.742  -8.111  1.00  8.06           C  
ATOM   2489  CD1 PHE A 170       1.941   5.137  -7.402  1.00  8.29           C  
ATOM   2490  CD2 PHE A 170       2.967   4.539  -9.480  1.00  8.43           C  
ATOM   2491  CE1 PHE A 170       0.722   5.308  -8.046  1.00  8.54           C  
ATOM   2492  CE2 PHE A 170       1.751   4.712 -10.127  1.00  8.58           C  
ATOM   2493  CZ  PHE A 170       0.633   5.098  -9.410  1.00  8.61           C  
ATOM   2494  H   PHE A 170       6.464   4.036  -6.071  1.00  0.00           H  
ATOM   2495  HA  PHE A 170       3.649   3.638  -5.656  1.00  0.00           H  
ATOM   2496  HB2 PHE A 170       4.641   5.503  -6.913  1.00  0.00           H  
ATOM   2497  HB3 PHE A 170       5.160   4.376  -8.177  1.00  0.00           H  
ATOM   2498  HD1 PHE A 170       2.012   5.312  -6.339  1.00  0.00           H  
ATOM   2499  HD2 PHE A 170       3.838   4.244 -10.047  1.00  0.00           H  
ATOM   2500  HE1 PHE A 170      -0.152   5.603  -7.484  1.00  0.00           H  
ATOM   2501  HE2 PHE A 170       1.678   4.545 -11.191  1.00  0.00           H  
ATOM   2502  HZ  PHE A 170      -0.311   5.236  -9.916  1.00  0.00           H  
ATOM   2503  N   LYS A 171       5.124   1.503  -7.714  1.00  6.99           N  
ATOM   2504  CA  LYS A 171       4.973   0.180  -8.338  1.00  7.06           C  
ATOM   2505  C   LYS A 171       4.525  -0.880  -7.333  1.00  6.71           C  
ATOM   2506  O   LYS A 171       3.643  -1.684  -7.626  1.00  6.49           O  
ATOM   2507  CB  LYS A 171       6.281  -0.242  -9.018  1.00  7.49           C  
ATOM   2508  CG  LYS A 171       6.297  -1.650  -9.617  1.00  7.94           C  
ATOM   2509  CD  LYS A 171       5.207  -1.878 -10.655  1.00  8.43           C  
ATOM   2510  CE  LYS A 171       5.393  -3.210 -11.372  1.00  8.91           C  
ATOM   2511  NZ  LYS A 171       4.185  -3.618 -12.135  1.00  9.42           N1+
ATOM   2512  H   LYS A 171       6.012   1.979  -7.783  1.00  0.00           H  
ATOM   2513  HA  LYS A 171       4.205   0.258  -9.108  1.00  0.00           H  
ATOM   2514  HB2 LYS A 171       6.483   0.466  -9.822  1.00  0.00           H  
ATOM   2515  HB3 LYS A 171       7.087  -0.170  -8.287  1.00  0.00           H  
ATOM   2516  HG2 LYS A 171       6.162  -2.370  -8.810  1.00  0.00           H  
ATOM   2517  HG3 LYS A 171       7.267  -1.823 -10.083  1.00  0.00           H  
ATOM   2518  HD2 LYS A 171       4.237  -1.875 -10.157  1.00  0.00           H  
ATOM   2519  HD3 LYS A 171       5.236  -1.071 -11.387  1.00  0.00           H  
ATOM   2520  HE2 LYS A 171       6.230  -3.120 -12.064  1.00  0.00           H  
ATOM   2521  HE3 LYS A 171       5.623  -3.980 -10.635  1.00  0.00           H  
ATOM   2522  HZ1 LYS A 171       4.439  -4.319 -12.817  1.00  0.00           H  
ATOM   2523  HZ2 LYS A 171       3.797  -2.814 -12.607  1.00  0.00           H  
ATOM   2524  HZ3 LYS A 171       3.498  -3.999 -11.500  1.00  0.00           H  
ATOM   2525  N   ARG A 172       5.132  -0.879  -6.151  1.00  6.47           N  
ATOM   2526  CA  ARG A 172       4.788  -1.869  -5.133  1.00  6.39           C  
ATOM   2527  C   ARG A 172       3.374  -1.658  -4.602  1.00  6.45           C  
ATOM   2528  O   ARG A 172       2.645  -2.623  -4.394  1.00  6.43           O  
ATOM   2529  CB  ARG A 172       5.825  -1.868  -4.013  1.00  6.33           C  
ATOM   2530  CG  ARG A 172       7.216  -2.308  -4.472  1.00  6.31           C  
ATOM   2531  CD  ARG A 172       7.310  -3.786  -4.833  1.00  6.32           C  
ATOM   2532  NE  ARG A 172       7.007  -4.570  -3.644  1.00  6.28           N  
ATOM   2533  CZ  ARG A 172       5.986  -5.412  -3.480  1.00  6.36           C  
ATOM   2534  NH1 ARG A 172       5.157  -5.733  -4.469  1.00  6.40           N1+
ATOM   2535  NH2 ARG A 172       5.822  -5.972  -2.291  1.00  6.38           N  
ATOM   2536  H   ARG A 172       5.840  -0.186  -5.954  1.00  0.00           H  
ATOM   2537  HA  ARG A 172       4.818  -2.850  -5.607  1.00  0.00           H  
ATOM   2538  HB2 ARG A 172       5.489  -2.548  -3.230  1.00  0.00           H  
ATOM   2539  HB3 ARG A 172       5.894  -0.862  -3.599  1.00  0.00           H  
ATOM   2540  HG2 ARG A 172       7.488  -1.723  -5.350  1.00  0.00           H  
ATOM   2541  HG3 ARG A 172       7.930  -2.097  -3.676  1.00  0.00           H  
ATOM   2542  HD2 ARG A 172       6.593  -4.019  -5.620  1.00  0.00           H  
ATOM   2543  HD3 ARG A 172       8.319  -4.016  -5.177  1.00  0.00           H  
ATOM   2544  HE  ARG A 172       7.636  -4.465  -2.861  1.00  0.00           H  
ATOM   2545 HH11 ARG A 172       5.280  -5.324  -5.384  1.00  0.00           H  
ATOM   2546 HH12 ARG A 172       4.404  -6.386  -4.305  1.00  0.00           H  
ATOM   2547 HH21 ARG A 172       6.453  -5.747  -1.535  1.00  0.00           H  
ATOM   2548 HH22 ARG A 172       5.066  -6.624  -2.140  1.00  0.00           H  
ATOM   2549  N   ILE A 173       2.977  -0.397  -4.433  1.00  6.50           N  
ATOM   2550  CA  ILE A 173       1.591  -0.080  -4.073  1.00  6.83           C  
ATOM   2551  C   ILE A 173       0.628  -0.595  -5.140  1.00  7.26           C  
ATOM   2552  O   ILE A 173      -0.345  -1.273  -4.810  1.00  7.10           O  
ATOM   2553  CB  ILE A 173       1.367   1.438  -3.867  1.00  6.68           C  
ATOM   2554  CG1 ILE A 173       2.099   1.916  -2.611  1.00  6.68           C  
ATOM   2555  CG2 ILE A 173      -0.126   1.762  -3.746  1.00  6.67           C  
ATOM   2556  CD1 ILE A 173       2.317   3.411  -2.560  1.00  6.70           C  
ATOM   2557  H   ILE A 173       3.642   0.353  -4.555  1.00  0.00           H  
ATOM   2558  HA  ILE A 173       1.360  -0.587  -3.136  1.00  0.00           H  
ATOM   2559  HB  ILE A 173       1.770   1.970  -4.729  1.00  0.00           H  
ATOM   2560 HG12 ILE A 173       1.512   1.625  -1.740  1.00  0.00           H  
ATOM   2561 HG13 ILE A 173       3.068   1.419  -2.561  1.00  0.00           H  
ATOM   2562 HG21 ILE A 173      -0.646   1.421  -4.641  1.00  0.00           H  
ATOM   2563 HG22 ILE A 173      -0.256   2.839  -3.638  1.00  0.00           H  
ATOM   2564 HG23 ILE A 173      -0.538   1.257  -2.872  1.00  0.00           H  
ATOM   2565 HD11 ILE A 173       2.841   3.671  -1.641  1.00  0.00           H  
ATOM   2566 HD12 ILE A 173       1.353   3.920  -2.585  1.00  0.00           H  
ATOM   2567 HD13 ILE A 173       2.913   3.721  -3.418  1.00  0.00           H  
ATOM   2568  N  AGLN A 174       0.894  -0.283  -6.401  0.50  7.45           N  
ATOM   2569  N  BGLN A 174       0.901  -0.255  -6.403  0.50  7.59           N  
ATOM   2570  CA AGLN A 174      -0.000  -0.696  -7.476  0.50  7.77           C  
ATOM   2571  CA BGLN A 174       0.094  -0.705  -7.548  0.50  8.00           C  
ATOM   2572  C  AGLN A 174      -0.049  -2.219  -7.650  0.50  7.93           C  
ATOM   2573  C  BGLN A 174      -0.052  -2.214  -7.591  0.50  8.06           C  
ATOM   2574  O  AGLN A 174      -1.104  -2.762  -7.975  0.50  7.87           O  
ATOM   2575  O  BGLN A 174      -1.146  -2.736  -7.801  0.50  7.98           O  
ATOM   2576  CB AGLN A 174       0.369   0.018  -8.771  0.50  7.90           C  
ATOM   2577  CB BGLN A 174       0.731  -0.286  -8.870  0.50  8.32           C  
ATOM   2578  CG AGLN A 174       0.168   1.523  -8.672  0.50  8.05           C  
ATOM   2579  CG BGLN A 174       0.608   1.178  -9.239  0.50  8.65           C  
ATOM   2580  CD AGLN A 174      -1.269   1.897  -8.375  0.50  8.24           C  
ATOM   2581  CD BGLN A 174       1.112   1.439 -10.644  0.50  8.91           C  
ATOM   2582  NE2AGLN A 174      -1.457   2.911  -7.543  0.50  8.45           N  
ATOM   2583  NE2BGLN A 174       0.229   1.933 -11.502  0.50  9.20           N  
ATOM   2584  OE1AGLN A 174      -2.200   1.278  -8.885  0.50  8.54           O  
ATOM   2585  OE1BGLN A 174       2.279   1.185 -10.961  0.50  9.25           O  
ATOM   2586  H  AGLN A 174       1.726   0.247  -6.619  0.50  0.00           H  
ATOM   2587  H  BGLN A 174       1.699   0.339  -6.580  0.50  0.00           H  
ATOM   2588  HA AGLN A 174      -1.004  -0.370  -7.203  0.50  0.00           H  
ATOM   2589  HA BGLN A 174      -0.897  -0.257  -7.477  0.50  0.00           H  
ATOM   2590  HB2AGLN A 174       1.416  -0.183  -8.997  0.50  0.00           H  
ATOM   2591  HB2BGLN A 174       0.263  -0.869  -9.663  0.50  0.00           H  
ATOM   2592  HB3AGLN A 174      -0.250  -0.371  -9.580  0.50  0.00           H  
ATOM   2593  HB3BGLN A 174       1.790  -0.542  -8.836  0.50  0.00           H  
ATOM   2594  HG2AGLN A 174       0.459   1.978  -9.619  0.50  0.00           H  
ATOM   2595  HG2BGLN A 174      -0.440   1.472  -9.178  0.50  0.00           H  
ATOM   2596  HG3AGLN A 174       0.807   1.914  -7.880  0.50  0.00           H  
ATOM   2597  HG3BGLN A 174       1.188   1.774  -8.535  0.50  0.00           H  
ATOM   2598 HE21AGLN A 174      -0.663   3.391  -7.145  0.50  0.00           H  
ATOM   2599 HE21BGLN A 174       0.503   2.122 -12.456  0.50  0.00           H  
ATOM   2600 HE22AGLN A 174      -2.394   3.204  -7.307  0.50  0.00           H  
ATOM   2601 HE22BGLN A 174      -0.717   2.120 -11.202  0.50  0.00           H  
ATOM   2602  N   ASP A 175       1.067  -2.906  -7.402  1.00  8.18           N  
ATOM   2603  CA  ASP A 175       1.076  -4.370  -7.454  1.00  8.48           C  
ATOM   2604  C   ASP A 175       0.257  -4.984  -6.322  1.00  8.11           C  
ATOM   2605  O   ASP A 175      -0.519  -5.895  -6.571  1.00  7.85           O  
ATOM   2606  CB  ASP A 175       2.500  -4.923  -7.505  1.00  9.31           C  
ATOM   2607  CG  ASP A 175       3.142  -4.769  -8.889  1.00 10.16           C  
ATOM   2608  OD1 ASP A 175       2.464  -4.364  -9.868  1.00 11.22           O  
ATOM   2609  OD2 ASP A 175       4.344  -5.066  -9.007  1.00 11.08           O1-
ATOM   2610  H  AASP A 175       1.917  -2.410  -7.175  0.50  0.00           H  
ATOM   2611  H  BASP A 175       1.929  -2.412  -7.219  0.50  0.00           H  
ATOM   2612  HA  ASP A 175       0.591  -4.657  -8.387  1.00  0.00           H  
ATOM   2613  HB2 ASP A 175       2.473  -5.982  -7.249  1.00  0.00           H  
ATOM   2614  HB3 ASP A 175       3.110  -4.397  -6.771  1.00  0.00           H  
ATOM   2615  N   SER A 176       0.379  -4.444  -5.111  1.00  7.68           N  
ATOM   2616  CA  SER A 176      -0.464  -4.888  -3.998  1.00  7.39           C  
ATOM   2617  C   SER A 176      -1.950  -4.601  -4.237  1.00  7.14           C  
ATOM   2618  O   SER A 176      -2.790  -5.430  -3.915  1.00  7.24           O  
ATOM   2619  CB  SER A 176      -0.022  -4.268  -2.671  1.00  7.43           C  
ATOM   2620  OG  SER A 176       1.200  -4.842  -2.229  1.00  7.53           O  
ATOM   2621  H   SER A 176       1.063  -3.717  -4.957  1.00  0.00           H  
ATOM   2622  HA  SER A 176      -0.349  -5.968  -3.910  1.00  0.00           H  
ATOM   2623  HB2 SER A 176      -0.792  -4.445  -1.920  1.00  0.00           H  
ATOM   2624  HB3 SER A 176       0.112  -3.194  -2.803  1.00  0.00           H  
ATOM   2625  HG  SER A 176       1.064  -5.272  -1.381  1.00  0.00           H  
ATOM   2626  N   ILE A 177      -2.278  -3.444  -4.803  1.00  6.91           N  
ATOM   2627  CA  ILE A 177      -3.680  -3.151  -5.140  1.00  6.94           C  
ATOM   2628  C   ILE A 177      -4.220  -4.201  -6.115  1.00  7.06           C  
ATOM   2629  O   ILE A 177      -5.349  -4.673  -5.968  1.00  6.88           O  
ATOM   2630  CB  ILE A 177      -3.850  -1.729  -5.725  1.00  6.86           C  
ATOM   2631  CG1 ILE A 177      -3.636  -0.691  -4.620  1.00  6.85           C  
ATOM   2632  CG2 ILE A 177      -5.237  -1.555  -6.347  1.00  6.88           C  
ATOM   2633  CD1 ILE A 177      -3.517   0.736  -5.099  1.00  6.85           C  
ATOM   2634  H   ILE A 177      -1.561  -2.762  -5.003  1.00  0.00           H  
ATOM   2635  HA  ILE A 177      -4.266  -3.210  -4.223  1.00  0.00           H  
ATOM   2636  HB  ILE A 177      -3.098  -1.577  -6.499  1.00  0.00           H  
ATOM   2637 HG12 ILE A 177      -2.719  -0.947  -4.089  1.00  0.00           H  
ATOM   2638 HG13 ILE A 177      -4.470  -0.753  -3.921  1.00  0.00           H  
ATOM   2639 HG21 ILE A 177      -5.380  -2.298  -7.132  1.00  0.00           H  
ATOM   2640 HG22 ILE A 177      -5.999  -1.688  -5.579  1.00  0.00           H  
ATOM   2641 HG23 ILE A 177      -5.321  -0.555  -6.773  1.00  0.00           H  
ATOM   2642 HD11 ILE A 177      -3.368   1.396  -4.244  1.00  0.00           H  
ATOM   2643 HD12 ILE A 177      -4.430   1.021  -5.622  1.00  0.00           H  
ATOM   2644 HD13 ILE A 177      -2.668   0.822  -5.777  1.00  0.00           H  
ATOM   2645  N   ALA A 178      -3.406  -4.559  -7.101  1.00  7.32           N  
ATOM   2646  CA  ALA A 178      -3.808  -5.493  -8.150  1.00  7.60           C  
ATOM   2647  C   ALA A 178      -3.911  -6.951  -7.718  1.00  7.85           C  
ATOM   2648  O   ALA A 178      -4.589  -7.732  -8.388  1.00  8.26           O  
ATOM   2649  CB  ALA A 178      -2.852  -5.380  -9.328  1.00  7.60           C  
ATOM   2650  H   ALA A 178      -2.474  -4.171  -7.127  1.00  0.00           H  
ATOM   2651  HA  ALA A 178      -4.794  -5.186  -8.500  1.00  0.00           H  
ATOM   2652  HB1 ALA A 178      -3.154  -6.077 -10.109  1.00  0.00           H  
ATOM   2653  HB2 ALA A 178      -1.841  -5.618  -8.999  1.00  0.00           H  
ATOM   2654  HB3 ALA A 178      -2.876  -4.363  -9.719  1.00  0.00           H  
ATOM   2655  N   THR A 179      -3.226  -7.330  -6.636  1.00  8.02           N  
ATOM   2656  CA  THR A 179      -3.104  -8.747  -6.267  1.00  8.12           C  
ATOM   2657  C   THR A 179      -3.406  -9.123  -4.819  1.00  7.96           C  
ATOM   2658  O   THR A 179      -3.617 -10.300  -4.548  1.00  8.16           O  
ATOM   2659  CB  THR A 179      -1.692  -9.265  -6.585  1.00  8.46           C  
ATOM   2660  CG2 THR A 179      -1.416  -9.176  -8.072  1.00  8.59           C  
ATOM   2661  OG1 THR A 179      -0.727  -8.491  -5.862  1.00  8.71           O  
ATOM   2662  H   THR A 179      -2.783  -6.629  -6.060  1.00  0.00           H  
ATOM   2663  HA  THR A 179      -3.799  -9.304  -6.895  1.00  0.00           H  
ATOM   2664  HB  THR A 179      -1.618 -10.306  -6.272  1.00  0.00           H  
ATOM   2665  HG1 THR A 179      -1.052  -7.595  -5.752  1.00  0.00           H  
ATOM   2666 HG21 THR A 179      -0.412  -9.547  -8.279  1.00  0.00           H  
ATOM   2667 HG22 THR A 179      -1.493  -8.137  -8.394  1.00  0.00           H  
ATOM   2668 HG23 THR A 179      -2.145  -9.779  -8.614  1.00  0.00           H  
ATOM   2669  N   ASN A 180      -3.399  -8.170  -3.890  1.00  7.64           N  
ATOM   2670  CA  ASN A 180      -3.629  -8.479  -2.491  1.00  7.47           C  
ATOM   2671  C   ASN A 180      -5.000  -7.941  -2.108  1.00  7.54           C  
ATOM   2672  O   ASN A 180      -5.137  -6.750  -1.864  1.00  7.21           O  
ATOM   2673  CB  ASN A 180      -2.532  -7.865  -1.613  1.00  7.27           C  
ATOM   2674  CG  ASN A 180      -2.724  -8.161  -0.134  1.00  7.17           C  
ATOM   2675  ND2 ASN A 180      -1.766  -7.744   0.678  1.00  7.04           N  
ATOM   2676  OD1 ASN A 180      -3.727  -8.745   0.277  1.00  7.05           O  
ATOM   2677  H   ASN A 180      -3.230  -7.213  -4.164  1.00  0.00           H  
ATOM   2678  HA  ASN A 180      -3.623  -9.561  -2.361  1.00  0.00           H  
ATOM   2679  HB2 ASN A 180      -1.569  -8.269  -1.926  1.00  0.00           H  
ATOM   2680  HB3 ASN A 180      -2.526  -6.785  -1.759  1.00  0.00           H  
ATOM   2681 HD21 ASN A 180      -0.960  -7.263   0.304  1.00  0.00           H  
ATOM   2682 HD22 ASN A 180      -1.840  -7.906   1.672  1.00  0.00           H  
ATOM   2683  N   PRO A 181      -6.019  -8.818  -2.018  1.00  7.83           N  
ATOM   2684  CA  PRO A 181      -7.367  -8.327  -1.678  1.00  8.11           C  
ATOM   2685  C   PRO A 181      -7.490  -7.751  -0.262  1.00  8.37           C  
ATOM   2686  O   PRO A 181      -8.480  -7.078   0.048  1.00  8.47           O  
ATOM   2687  CB  PRO A 181      -8.244  -9.571  -1.835  1.00  8.13           C  
ATOM   2688  CG  PRO A 181      -7.326 -10.712  -1.607  1.00  8.08           C  
ATOM   2689  CD  PRO A 181      -5.975 -10.289  -2.109  1.00  7.97           C  
ATOM   2690  HA  PRO A 181      -7.673  -7.574  -2.404  1.00  0.00           H  
ATOM   2691  HB2 PRO A 181      -8.671  -9.616  -2.837  1.00  0.00           H  
ATOM   2692  HB3 PRO A 181      -9.037  -9.570  -1.087  1.00  0.00           H  
ATOM   2693  HG2 PRO A 181      -7.275 -10.946  -0.544  1.00  0.00           H  
ATOM   2694  HG3 PRO A 181      -7.672 -11.584  -2.162  1.00  0.00           H  
ATOM   2695  HD2 PRO A 181      -5.182 -10.694  -1.481  1.00  0.00           H  
ATOM   2696  HD3 PRO A 181      -5.839 -10.602  -3.144  1.00  0.00           H  
ATOM   2697  N   ASN A 182      -6.490  -8.014   0.580  1.00  8.74           N  
ATOM   2698  CA  ASN A 182      -6.425  -7.500   1.938  1.00  9.06           C  
ATOM   2699  C   ASN A 182      -5.445  -6.327   2.101  1.00  8.56           C  
ATOM   2700  O   ASN A 182      -5.131  -5.940   3.226  1.00  8.60           O  
ATOM   2701  CB  ASN A 182      -5.990  -8.645   2.853  1.00 10.08           C  
ATOM   2702  CG  ASN A 182      -6.402  -8.444   4.291  1.00 11.26           C  
ATOM   2703  ND2 ASN A 182      -5.433  -8.585   5.198  1.00 13.05           N  
ATOM   2704  OD1 ASN A 182      -7.570  -8.172   4.592  1.00 12.08           O  
ATOM   2705  H   ASN A 182      -5.736  -8.603   0.256  1.00  0.00           H  
ATOM   2706  HA  ASN A 182      -7.420  -7.170   2.237  1.00  0.00           H  
ATOM   2707  HB2 ASN A 182      -6.440  -9.569   2.490  1.00  0.00           H  
ATOM   2708  HB3 ASN A 182      -4.905  -8.739   2.807  1.00  0.00           H  
ATOM   2709 HD21 ASN A 182      -4.494  -8.810   4.903  1.00  0.00           H  
ATOM   2710 HD22 ASN A 182      -5.639  -8.467   6.180  1.00  0.00           H  
ATOM   2711  N   PHE A 183      -4.962  -5.764   0.994  1.00  7.88           N  
ATOM   2712  CA  PHE A 183      -3.964  -4.687   1.036  1.00  7.64           C  
ATOM   2713  C   PHE A 183      -4.417  -3.544   1.940  1.00  7.68           C  
ATOM   2714  O   PHE A 183      -5.530  -3.043   1.780  1.00  7.57           O  
ATOM   2715  CB  PHE A 183      -3.731  -4.153  -0.376  1.00  7.41           C  
ATOM   2716  CG  PHE A 183      -2.764  -2.996  -0.457  1.00  7.13           C  
ATOM   2717  CD1 PHE A 183      -1.515  -3.057   0.150  1.00  7.10           C  
ATOM   2718  CD2 PHE A 183      -3.094  -1.853  -1.180  1.00  7.07           C  
ATOM   2719  CE1 PHE A 183      -0.622  -1.998   0.047  1.00  7.02           C  
ATOM   2720  CE2 PHE A 183      -2.212  -0.795  -1.284  1.00  7.01           C  
ATOM   2721  CZ  PHE A 183      -0.971  -0.867  -0.670  1.00  6.97           C  
ATOM   2722  H   PHE A 183      -5.293  -6.088   0.097  1.00  0.00           H  
ATOM   2723  HA  PHE A 183      -3.027  -5.090   1.420  1.00  0.00           H  
ATOM   2724  HB2 PHE A 183      -4.689  -3.824  -0.778  1.00  0.00           H  
ATOM   2725  HB3 PHE A 183      -3.354  -4.965  -0.997  1.00  0.00           H  
ATOM   2726  HD1 PHE A 183      -1.236  -3.938   0.708  1.00  0.00           H  
ATOM   2727  HD2 PHE A 183      -4.056  -1.792  -1.668  1.00  0.00           H  
ATOM   2728  HE1 PHE A 183       0.344  -2.057   0.526  1.00  0.00           H  
ATOM   2729  HE2 PHE A 183      -2.489   0.087  -1.843  1.00  0.00           H  
ATOM   2730  HZ  PHE A 183      -0.278  -0.042  -0.751  1.00  0.00           H  
ATOM   2731  N   SER A 184      -3.572  -3.165   2.897  1.00  7.75           N  
ATOM   2732  CA  SER A 184      -3.860  -2.052   3.805  1.00  7.96           C  
ATOM   2733  C   SER A 184      -2.723  -1.051   3.723  1.00  7.75           C  
ATOM   2734  O   SER A 184      -1.560  -1.434   3.775  1.00  7.57           O  
ATOM   2735  CB  SER A 184      -4.009  -2.548   5.240  1.00  8.27           C  
ATOM   2736  OG  SER A 184      -4.316  -1.470   6.106  1.00  8.90           O  
ATOM   2737  H   SER A 184      -2.700  -3.664   3.001  1.00  0.00           H  
ATOM   2738  HA  SER A 184      -4.786  -1.568   3.495  1.00  0.00           H  
ATOM   2739  HB2 SER A 184      -4.812  -3.284   5.284  1.00  0.00           H  
ATOM   2740  HB3 SER A 184      -3.076  -3.013   5.560  1.00  0.00           H  
ATOM   2741  HG  SER A 184      -4.407  -1.796   7.004  1.00  0.00           H  
ATOM   2742  N   PHE A 185      -3.066   0.228   3.596  1.00  7.67           N  
ATOM   2743  CA  PHE A 185      -2.071   1.274   3.392  1.00  7.83           C  
ATOM   2744  C   PHE A 185      -2.560   2.545   4.071  1.00  7.88           C  
ATOM   2745  O   PHE A 185      -2.778   3.582   3.440  1.00  7.54           O  
ATOM   2746  CB  PHE A 185      -1.818   1.471   1.892  1.00  7.85           C  
ATOM   2747  CG  PHE A 185      -0.472   2.050   1.579  1.00  8.02           C  
ATOM   2748  CD1 PHE A 185       0.687   1.346   1.906  1.00  8.18           C  
ATOM   2749  CD2 PHE A 185      -0.349   3.291   0.958  1.00  8.19           C  
ATOM   2750  CE1 PHE A 185       1.938   1.868   1.628  1.00  8.20           C  
ATOM   2751  CE2 PHE A 185       0.905   3.817   0.672  1.00  8.23           C  
ATOM   2752  CZ  PHE A 185       2.048   3.108   1.012  1.00  8.34           C  
ATOM   2753  H   PHE A 185      -4.043   0.481   3.642  1.00  0.00           H  
ATOM   2754  HA  PHE A 185      -1.139   0.964   3.864  1.00  0.00           H  
ATOM   2755  HB2 PHE A 185      -2.581   2.143   1.500  1.00  0.00           H  
ATOM   2756  HB3 PHE A 185      -1.910   0.507   1.392  1.00  0.00           H  
ATOM   2757  HD1 PHE A 185       0.607   0.380   2.383  1.00  0.00           H  
ATOM   2758  HD2 PHE A 185      -1.236   3.849   0.697  1.00  0.00           H  
ATOM   2759  HE1 PHE A 185       2.827   1.313   1.889  1.00  0.00           H  
ATOM   2760  HE2 PHE A 185       0.990   4.777   0.185  1.00  0.00           H  
ATOM   2761  HZ  PHE A 185       3.023   3.520   0.798  1.00  0.00           H  
ATOM   2762  N   VAL A 186      -2.725   2.441   5.385  1.00  8.13           N  
ATOM   2763  CA  VAL A 186      -3.242   3.536   6.207  1.00  8.63           C  
ATOM   2764  C   VAL A 186      -2.341   3.819   7.397  1.00  9.08           C  
ATOM   2765  O   VAL A 186      -1.461   3.029   7.731  1.00  8.82           O  
ATOM   2766  CB  VAL A 186      -4.678   3.256   6.718  1.00  8.77           C  
ATOM   2767  CG1 VAL A 186      -5.663   3.212   5.563  1.00  8.83           C  
ATOM   2768  CG2 VAL A 186      -4.757   1.955   7.513  1.00  8.86           C  
ATOM   2769  H   VAL A 186      -2.484   1.570   5.836  1.00  0.00           H  
ATOM   2770  HA  VAL A 186      -3.274   4.433   5.589  1.00  0.00           H  
ATOM   2771  HB  VAL A 186      -4.967   4.074   7.378  1.00  0.00           H  
ATOM   2772 HG11 VAL A 186      -5.603   4.142   4.998  1.00  0.00           H  
ATOM   2773 HG12 VAL A 186      -6.674   3.088   5.952  1.00  0.00           H  
ATOM   2774 HG13 VAL A 186      -5.420   2.374   4.910  1.00  0.00           H  
ATOM   2775 HG21 VAL A 186      -4.049   1.991   8.341  1.00  0.00           H  
ATOM   2776 HG22 VAL A 186      -5.767   1.829   7.904  1.00  0.00           H  
ATOM   2777 HG23 VAL A 186      -4.513   1.116   6.862  1.00  0.00           H  
ATOM   2778  N   ASP A 187      -2.581   4.975   8.008  1.00  9.61           N  
ATOM   2779  CA  ASP A 187      -2.017   5.350   9.301  1.00 10.40           C  
ATOM   2780  C   ASP A 187      -0.510   5.099   9.396  1.00  9.99           C  
ATOM   2781  O   ASP A 187       0.231   5.628   8.583  1.00  9.64           O  
ATOM   2782  CB  ASP A 187      -2.828   4.688  10.424  1.00 11.61           C  
ATOM   2783  CG  ASP A 187      -4.219   5.255  10.538  1.00 12.71           C  
ATOM   2784  OD1 ASP A 187      -4.343   6.490  10.639  1.00 14.15           O  
ATOM   2785  OD2 ASP A 187      -5.183   4.463  10.541  1.00 14.86           O1-
ATOM   2786  H   ASP A 187      -3.192   5.635   7.549  1.00  0.00           H  
ATOM   2787  HA  ASP A 187      -2.161   6.425   9.404  1.00  0.00           H  
ATOM   2788  HB2 ASP A 187      -2.308   4.843  11.369  1.00  0.00           H  
ATOM   2789  HB3 ASP A 187      -2.896   3.618  10.228  1.00  0.00           H  
ATOM   2790  N   PHE A 188      -0.062   4.275  10.342  1.00  9.71           N  
ATOM   2791  CA  PHE A 188       1.359   4.134  10.624  1.00  9.76           C  
ATOM   2792  C   PHE A 188       2.113   3.570   9.414  1.00  8.89           C  
ATOM   2793  O   PHE A 188       3.197   4.051   9.084  1.00  8.42           O  
ATOM   2794  CB  PHE A 188       1.541   3.263  11.875  1.00 10.65           C  
ATOM   2795  CG  PHE A 188       2.926   3.280  12.446  1.00 11.82           C  
ATOM   2796  CD1 PHE A 188       3.393   4.386  13.117  1.00 12.74           C  
ATOM   2797  CD2 PHE A 188       3.748   2.178  12.344  1.00 12.53           C  
ATOM   2798  CE1 PHE A 188       4.665   4.402  13.660  1.00 13.13           C  
ATOM   2799  CE2 PHE A 188       5.026   2.186  12.878  1.00 12.88           C  
ATOM   2800  CZ  PHE A 188       5.492   3.302  13.535  1.00 12.96           C  
ATOM   2801  H   PHE A 188      -0.726   3.734  10.878  1.00  0.00           H  
ATOM   2802  HA  PHE A 188       1.760   5.124  10.840  1.00  0.00           H  
ATOM   2803  HB2 PHE A 188       1.293   2.234  11.613  1.00  0.00           H  
ATOM   2804  HB3 PHE A 188       0.845   3.604  12.641  1.00  0.00           H  
ATOM   2805  HD1 PHE A 188       2.758   5.253  13.221  1.00  0.00           H  
ATOM   2806  HD2 PHE A 188       3.389   1.293  11.839  1.00  0.00           H  
ATOM   2807  HE1 PHE A 188       5.014   5.279  14.185  1.00  0.00           H  
ATOM   2808  HE2 PHE A 188       5.658   1.316  12.779  1.00  0.00           H  
ATOM   2809  HZ  PHE A 188       6.490   3.318  13.947  1.00  0.00           H  
ATOM   2810  N   ARG A 189       1.528   2.585   8.735  1.00  8.20           N  
ATOM   2811  CA  ARG A 189       2.158   2.008   7.548  1.00  7.90           C  
ATOM   2812  C   ARG A 189       2.274   2.995   6.388  1.00  8.02           C  
ATOM   2813  O   ARG A 189       3.280   3.009   5.680  1.00  7.60           O  
ATOM   2814  CB  ARG A 189       1.442   0.727   7.105  1.00  7.61           C  
ATOM   2815  CG  ARG A 189       2.082   0.036   5.905  1.00  7.39           C  
ATOM   2816  CD  ARG A 189       3.549  -0.270   6.158  1.00  7.27           C  
ATOM   2817  NE  ARG A 189       4.230  -0.770   4.968  1.00  7.11           N  
ATOM   2818  CZ  ARG A 189       5.553  -0.755   4.780  1.00  7.13           C  
ATOM   2819  NH1 ARG A 189       6.382  -0.259   5.699  1.00  7.17           N1+
ATOM   2820  NH2 ARG A 189       6.061  -1.236   3.651  1.00  7.04           N  
ATOM   2821  H   ARG A 189       0.634   2.231   9.045  1.00  0.00           H  
ATOM   2822  HA  ARG A 189       3.172   1.726   7.830  1.00  0.00           H  
ATOM   2823  HB2 ARG A 189       1.442   0.029   7.942  1.00  0.00           H  
ATOM   2824  HB3 ARG A 189       0.410   0.973   6.856  1.00  0.00           H  
ATOM   2825  HG2 ARG A 189       2.001   0.688   5.036  1.00  0.00           H  
ATOM   2826  HG3 ARG A 189       1.552  -0.895   5.704  1.00  0.00           H  
ATOM   2827  HD2 ARG A 189       3.618  -1.024   6.943  1.00  0.00           H  
ATOM   2828  HD3 ARG A 189       4.047   0.639   6.495  1.00  0.00           H  
ATOM   2829  HE  ARG A 189       3.658  -1.157   4.231  1.00  0.00           H  
ATOM   2830 HH11 ARG A 189       6.014   0.114   6.562  1.00  0.00           H  
ATOM   2831 HH12 ARG A 189       7.378  -0.256   5.532  1.00  0.00           H  
ATOM   2832 HH21 ARG A 189       5.448  -1.613   2.942  1.00  0.00           H  
ATOM   2833 HH22 ARG A 189       7.060  -1.225   3.502  1.00  0.00           H  
ATOM   2834  N   PHE A 190       1.256   3.824   6.203  1.00  8.24           N  
ATOM   2835  CA  PHE A 190       1.297   4.865   5.181  1.00  8.64           C  
ATOM   2836  C   PHE A 190       2.529   5.761   5.357  1.00  9.17           C  
ATOM   2837  O   PHE A 190       3.192   6.083   4.388  1.00  9.32           O  
ATOM   2838  CB  PHE A 190       0.002   5.679   5.202  1.00  8.67           C  
ATOM   2839  CG  PHE A 190      -0.068   6.743   4.146  1.00  8.65           C  
ATOM   2840  CD1 PHE A 190      -0.491   6.435   2.854  1.00  8.76           C  
ATOM   2841  CD2 PHE A 190       0.273   8.060   4.442  1.00  8.83           C  
ATOM   2842  CE1 PHE A 190      -0.557   7.418   1.878  1.00  8.78           C  
ATOM   2843  CE2 PHE A 190       0.202   9.046   3.471  1.00  8.81           C  
ATOM   2844  CZ  PHE A 190      -0.212   8.726   2.190  1.00  8.78           C  
ATOM   2845  H   PHE A 190       0.434   3.733   6.782  1.00  0.00           H  
ATOM   2846  HA  PHE A 190       1.372   4.378   4.209  1.00  0.00           H  
ATOM   2847  HB2 PHE A 190      -0.835   4.996   5.056  1.00  0.00           H  
ATOM   2848  HB3 PHE A 190      -0.099   6.150   6.180  1.00  0.00           H  
ATOM   2849  HD1 PHE A 190      -0.770   5.421   2.611  1.00  0.00           H  
ATOM   2850  HD2 PHE A 190       0.597   8.316   5.440  1.00  0.00           H  
ATOM   2851  HE1 PHE A 190      -0.876   7.166   0.877  1.00  0.00           H  
ATOM   2852  HE2 PHE A 190       0.470  10.064   3.714  1.00  0.00           H  
ATOM   2853  HZ  PHE A 190      -0.267   9.494   1.433  1.00  0.00           H  
ATOM   2854  N   PHE A 191       2.858   6.121   6.595  1.00  9.68           N  
ATOM   2855  CA  PHE A 191       4.045   6.942   6.859  1.00 10.19           C  
ATOM   2856  C   PHE A 191       5.340   6.162   6.661  1.00 10.16           C  
ATOM   2857  O   PHE A 191       6.224   6.607   5.926  1.00 10.16           O  
ATOM   2858  CB  PHE A 191       4.027   7.500   8.280  1.00 10.82           C  
ATOM   2859  CG  PHE A 191       3.171   8.719   8.446  1.00 11.47           C  
ATOM   2860  CD1 PHE A 191       1.785   8.637   8.363  1.00 11.85           C  
ATOM   2861  CD2 PHE A 191       3.753   9.952   8.719  1.00 11.98           C  
ATOM   2862  CE1 PHE A 191       0.997   9.766   8.536  1.00 12.00           C  
ATOM   2863  CE2 PHE A 191       2.973  11.082   8.894  1.00 12.02           C  
ATOM   2864  CZ  PHE A 191       1.595  10.989   8.803  1.00 12.06           C  
ATOM   2865  H   PHE A 191       2.280   5.823   7.368  1.00  0.00           H  
ATOM   2866  HA  PHE A 191       4.042   7.781   6.163  1.00  0.00           H  
ATOM   2867  HB2 PHE A 191       3.652   6.724   8.948  1.00  0.00           H  
ATOM   2868  HB3 PHE A 191       5.048   7.748   8.571  1.00  0.00           H  
ATOM   2869  HD1 PHE A 191       1.317   7.685   8.162  1.00  0.00           H  
ATOM   2870  HD2 PHE A 191       4.828  10.029   8.795  1.00  0.00           H  
ATOM   2871  HE1 PHE A 191      -0.078   9.693   8.463  1.00  0.00           H  
ATOM   2872  HE2 PHE A 191       3.439  12.034   9.101  1.00  0.00           H  
ATOM   2873  HZ  PHE A 191       0.985  11.869   8.940  1.00  0.00           H  
ATOM   2874  N   THR A 192       5.449   5.005   7.310  1.00  9.86           N  
ATOM   2875  CA  THR A 192       6.710   4.249   7.301  1.00  9.85           C  
ATOM   2876  C   THR A 192       7.073   3.734   5.915  1.00  9.48           C  
ATOM   2877  O   THR A 192       8.255   3.654   5.579  1.00  9.46           O  
ATOM   2878  CB  THR A 192       6.716   3.049   8.273  1.00 10.16           C  
ATOM   2879  CG2 THR A 192       6.560   3.499   9.717  1.00 10.38           C  
ATOM   2880  OG1 THR A 192       5.675   2.128   7.927  1.00 10.35           O  
ATOM   2881  H   THR A 192       4.654   4.641   7.816  1.00  0.00           H  
ATOM   2882  HA  THR A 192       7.502   4.929   7.615  1.00  0.00           H  
ATOM   2883  HB  THR A 192       7.673   2.536   8.176  1.00  0.00           H  
ATOM   2884  HG1 THR A 192       4.993   2.587   7.431  1.00  0.00           H  
ATOM   2885 HG21 THR A 192       6.569   2.628  10.372  1.00  0.00           H  
ATOM   2886 HG22 THR A 192       7.384   4.161   9.982  1.00  0.00           H  
ATOM   2887 HG23 THR A 192       5.616   4.031   9.832  1.00  0.00           H  
ATOM   2888  N   ALA A 193       6.070   3.390   5.111  1.00  8.95           N  
ATOM   2889  CA  ALA A 193       6.312   2.890   3.761  1.00  8.69           C  
ATOM   2890  C   ALA A 193       7.053   3.897   2.890  1.00  8.43           C  
ATOM   2891  O   ALA A 193       7.836   3.497   2.036  1.00  8.65           O  
ATOM   2892  CB  ALA A 193       5.007   2.485   3.096  1.00  8.66           C  
ATOM   2893  H   ALA A 193       5.120   3.477   5.442  1.00  0.00           H  
ATOM   2894  HA  ALA A 193       6.934   1.999   3.843  1.00  0.00           H  
ATOM   2895  HB1 ALA A 193       5.199   2.198   2.062  1.00  0.00           H  
ATOM   2896  HB2 ALA A 193       4.313   3.325   3.117  1.00  0.00           H  
ATOM   2897  HB3 ALA A 193       4.572   1.641   3.632  1.00  0.00           H  
ATOM   2898  N   TYR A 194       6.812   5.192   3.099  1.00  7.95           N  
ATOM   2899  CA  TYR A 194       7.511   6.227   2.332  1.00  7.78           C  
ATOM   2900  C   TYR A 194       8.901   6.472   2.891  1.00  7.68           C  
ATOM   2901  O   TYR A 194       9.884   6.456   2.155  1.00  7.65           O  
ATOM   2902  CB  TYR A 194       6.685   7.519   2.240  1.00  7.69           C  
ATOM   2903  CG  TYR A 194       5.609   7.379   1.201  1.00  7.59           C  
ATOM   2904  CD1 TYR A 194       5.868   7.647  -0.137  1.00  7.57           C  
ATOM   2905  CD2 TYR A 194       4.346   6.916   1.542  1.00  7.57           C  
ATOM   2906  CE1 TYR A 194       4.892   7.479  -1.105  1.00  7.58           C  
ATOM   2907  CE2 TYR A 194       3.366   6.742   0.590  1.00  7.64           C  
ATOM   2908  CZ  TYR A 194       3.637   7.025  -0.733  1.00  7.65           C  
ATOM   2909  OH  TYR A 194       2.646   6.849  -1.661  1.00  7.94           O  
ATOM   2910  H   TYR A 194       6.136   5.464   3.798  1.00  0.00           H  
ATOM   2911  HA  TYR A 194       7.633   5.849   1.317  1.00  0.00           H  
ATOM   2912  HB2 TYR A 194       6.226   7.721   3.208  1.00  0.00           H  
ATOM   2913  HB3 TYR A 194       7.340   8.348   1.971  1.00  0.00           H  
ATOM   2914  HD1 TYR A 194       6.849   7.993  -0.428  1.00  0.00           H  
ATOM   2915  HD2 TYR A 194       4.127   6.688   2.575  1.00  0.00           H  
ATOM   2916  HE1 TYR A 194       5.107   7.700  -2.140  1.00  0.00           H  
ATOM   2917  HE2 TYR A 194       2.388   6.385   0.878  1.00  0.00           H  
ATOM   2918  HH  TYR A 194       2.367   5.930  -1.661  1.00  0.00           H  
ATOM   2919  N   GLY A 195       8.997   6.664   4.200  1.00  7.69           N  
ATOM   2920  CA  GLY A 195      10.290   6.895   4.835  1.00  7.79           C  
ATOM   2921  C   GLY A 195      11.325   5.812   4.569  1.00  7.79           C  
ATOM   2922  O   GLY A 195      12.485   6.109   4.261  1.00  7.91           O  
ATOM   2923  H   GLY A 195       8.161   6.650   4.767  1.00  0.00           H  
ATOM   2924  HA2 GLY A 195      10.686   7.842   4.467  1.00  0.00           H  
ATOM   2925  HA3 GLY A 195      10.139   6.975   5.912  1.00  0.00           H  
ATOM   2926  N   GLU A 196      10.899   4.557   4.668  1.00  7.77           N  
ATOM   2927  CA  GLU A 196      11.799   3.423   4.474  1.00  7.91           C  
ATOM   2928  C   GLU A 196      12.453   3.385   3.106  1.00  7.77           C  
ATOM   2929  O   GLU A 196      13.579   2.923   2.993  1.00  7.62           O  
ATOM   2930  CB  GLU A 196      11.074   2.104   4.729  1.00  8.21           C  
ATOM   2931  CG  GLU A 196      10.841   1.862   6.207  1.00  8.65           C  
ATOM   2932  CD  GLU A 196       9.683   0.934   6.496  1.00  8.93           C  
ATOM   2933  OE1 GLU A 196       9.098   0.353   5.544  1.00  9.15           O  
ATOM   2934  OE2 GLU A 196       9.371   0.793   7.698  1.00  9.35           O1-
ATOM   2935  H   GLU A 196       9.928   4.383   4.883  1.00  0.00           H  
ATOM   2936  HA  GLU A 196      12.595   3.507   5.214  1.00  0.00           H  
ATOM   2937  HB2 GLU A 196      10.110   2.128   4.220  1.00  0.00           H  
ATOM   2938  HB3 GLU A 196      11.670   1.286   4.324  1.00  0.00           H  
ATOM   2939  HG2 GLU A 196      11.745   1.426   6.631  1.00  0.00           H  
ATOM   2940  HG3 GLU A 196      10.653   2.819   6.693  1.00  0.00           H  
ATOM   2941  N   THR A 197      11.775   3.887   2.075  1.00  7.67           N  
ATOM   2942  CA  THR A 197      12.365   3.882   0.735  1.00  7.75           C  
ATOM   2943  C   THR A 197      13.539   4.860   0.602  1.00  7.46           C  
ATOM   2944  O   THR A 197      14.326   4.731  -0.327  1.00  7.36           O  
ATOM   2945  CB  THR A 197      11.347   4.174  -0.390  1.00  8.08           C  
ATOM   2946  CG2 THR A 197      10.148   3.243  -0.312  1.00  8.26           C  
ATOM   2947  OG1 THR A 197      10.923   5.540  -0.331  1.00  8.59           O  
ATOM   2948  H   THR A 197      10.852   4.272   2.218  1.00  0.00           H  
ATOM   2949  HA  THR A 197      12.759   2.881   0.561  1.00  0.00           H  
ATOM   2950  HB  THR A 197      11.842   4.012  -1.348  1.00  0.00           H  
ATOM   2951  HG1 THR A 197      10.260   5.640   0.356  1.00  0.00           H  
ATOM   2952 HG21 THR A 197       9.453   3.477  -1.118  1.00  0.00           H  
ATOM   2953 HG22 THR A 197       9.648   3.374   0.648  1.00  0.00           H  
ATOM   2954 HG23 THR A 197      10.483   2.210  -0.409  1.00  0.00           H  
ATOM   2955  N   THR A 198      13.654   5.834   1.506  1.00  7.27           N  
ATOM   2956  CA  THR A 198      14.805   6.742   1.497  1.00  7.21           C  
ATOM   2957  C   THR A 198      16.014   6.160   2.218  1.00  7.06           C  
ATOM   2958  O   THR A 198      17.141   6.567   1.959  1.00  6.92           O  
ATOM   2959  CB  THR A 198      14.496   8.098   2.163  1.00  7.30           C  
ATOM   2960  CG2 THR A 198      13.223   8.732   1.592  1.00  7.37           C  
ATOM   2961  OG1 THR A 198      14.375   7.931   3.583  1.00  7.27           O  
ATOM   2962  H   THR A 198      12.937   5.948   2.208  1.00  0.00           H  
ATOM   2963  HA  THR A 198      15.084   6.928   0.460  1.00  0.00           H  
ATOM   2964  HB  THR A 198      15.330   8.772   1.968  1.00  0.00           H  
ATOM   2965  HG1 THR A 198      13.477   7.671   3.800  1.00  0.00           H  
ATOM   2966 HG21 THR A 198      13.038   9.686   2.086  1.00  0.00           H  
ATOM   2967 HG22 THR A 198      13.348   8.896   0.522  1.00  0.00           H  
ATOM   2968 HG23 THR A 198      12.377   8.065   1.762  1.00  0.00           H  
ATOM   2969  N   PHE A 199      15.782   5.224   3.135  1.00  6.90           N  
ATOM   2970  CA  PHE A 199      16.851   4.734   4.001  1.00  6.89           C  
ATOM   2971  C   PHE A 199      18.032   4.110   3.258  1.00  6.80           C  
ATOM   2972  O   PHE A 199      19.166   4.344   3.645  1.00  6.88           O  
ATOM   2973  CB  PHE A 199      16.312   3.762   5.063  1.00  6.90           C  
ATOM   2974  CG  PHE A 199      15.345   4.381   6.057  1.00  6.96           C  
ATOM   2975  CD1 PHE A 199      15.146   5.772   6.163  1.00  7.03           C  
ATOM   2976  CD2 PHE A 199      14.659   3.553   6.933  1.00  7.03           C  
ATOM   2977  CE1 PHE A 199      14.262   6.290   7.095  1.00  7.08           C  
ATOM   2978  CE2 PHE A 199      13.776   4.074   7.866  1.00  7.04           C  
ATOM   2979  CZ  PHE A 199      13.578   5.440   7.947  1.00  7.01           C  
ATOM   2980  H   PHE A 199      14.851   4.846   3.234  1.00  0.00           H  
ATOM   2981  HA  PHE A 199      17.241   5.599   4.537  1.00  0.00           H  
ATOM   2982  HB2 PHE A 199      17.160   3.362   5.619  1.00  0.00           H  
ATOM   2983  HB3 PHE A 199      15.809   2.938   4.556  1.00  0.00           H  
ATOM   2984  HD1 PHE A 199      15.688   6.441   5.511  1.00  0.00           H  
ATOM   2985  HD2 PHE A 199      14.815   2.485   6.888  1.00  0.00           H  
ATOM   2986  HE1 PHE A 199      14.106   7.357   7.157  1.00  0.00           H  
ATOM   2987  HE2 PHE A 199      13.242   3.412   8.531  1.00  0.00           H  
ATOM   2988  HZ  PHE A 199      12.890   5.844   8.675  1.00  0.00           H  
ATOM   2989  N   PRO A 200      17.790   3.333   2.185  1.00  6.73           N  
ATOM   2990  CA  PRO A 200      18.946   2.790   1.465  1.00  6.90           C  
ATOM   2991  C   PRO A 200      19.823   3.883   0.844  1.00  7.09           C  
ATOM   2992  O   PRO A 200      21.047   3.767   0.866  1.00  7.10           O  
ATOM   2993  CB  PRO A 200      18.307   1.897   0.392  1.00  6.81           C  
ATOM   2994  CG  PRO A 200      16.963   1.556   0.944  1.00  6.71           C  
ATOM   2995  CD  PRO A 200      16.529   2.820   1.625  1.00  6.68           C  
ATOM   2996  HA  PRO A 200      19.545   2.179   2.141  1.00  0.00           H  
ATOM   2997  HB2 PRO A 200      18.900   0.996   0.237  1.00  0.00           H  
ATOM   2998  HB3 PRO A 200      18.203   2.446  -0.544  1.00  0.00           H  
ATOM   2999  HG2 PRO A 200      16.271   1.287   0.145  1.00  0.00           H  
ATOM   3000  HG3 PRO A 200      17.044   0.744   1.666  1.00  0.00           H  
ATOM   3001  HD2 PRO A 200      15.804   2.613   2.413  1.00  0.00           H  
ATOM   3002  HD3 PRO A 200      16.118   3.523   0.901  1.00  0.00           H  
ATOM   3003  N   ALA A 201      19.204   4.945   0.330  1.00  7.28           N  
ATOM   3004  CA  ALA A 201      19.941   6.070  -0.250  1.00  7.51           C  
ATOM   3005  C   ALA A 201      20.671   6.913   0.805  1.00  7.74           C  
ATOM   3006  O   ALA A 201      21.755   7.433   0.540  1.00  8.12           O  
ATOM   3007  CB  ALA A 201      19.004   6.941  -1.071  1.00  7.60           C  
ATOM   3008  H   ALA A 201      18.195   4.975   0.341  1.00  0.00           H  
ATOM   3009  HA  ALA A 201      20.692   5.661  -0.926  1.00  0.00           H  
ATOM   3010  HB1 ALA A 201      19.562   7.774  -1.498  1.00  0.00           H  
ATOM   3011  HB2 ALA A 201      18.567   6.348  -1.874  1.00  0.00           H  
ATOM   3012  HB3 ALA A 201      18.210   7.325  -0.430  1.00  0.00           H  
ATOM   3013  N   ASN A 202      20.089   7.016   1.999  1.00  7.78           N  
ATOM   3014  CA  ASN A 202      20.608   7.874   3.068  1.00  7.87           C  
ATOM   3015  C   ASN A 202      21.574   7.175   4.016  1.00  7.69           C  
ATOM   3016  O   ASN A 202      22.447   7.834   4.586  1.00  7.82           O  
ATOM   3017  CB  ASN A 202      19.443   8.449   3.889  1.00  8.18           C  
ATOM   3018  CG  ASN A 202      18.593   9.424   3.097  1.00  8.35           C  
ATOM   3019  ND2 ASN A 202      17.353   9.620   3.532  1.00  8.51           N  
ATOM   3020  OD1 ASN A 202      19.046  10.000   2.112  1.00  8.93           O  
ATOM   3021  H   ASN A 202      19.252   6.479   2.176  1.00  0.00           H  
ATOM   3022  HA  ASN A 202      21.136   8.707   2.604  1.00  0.00           H  
ATOM   3023  HB2 ASN A 202      19.851   8.967   4.757  1.00  0.00           H  
ATOM   3024  HB3 ASN A 202      18.813   7.628   4.231  1.00  0.00           H  
ATOM   3025 HD21 ASN A 202      17.021   9.128   4.349  1.00  0.00           H  
ATOM   3026 HD22 ASN A 202      16.743  10.261   3.046  1.00  0.00           H  
ATOM   3027  N   LEU A 203      21.407   5.863   4.197  1.00  7.40           N  
ATOM   3028  CA  LEU A 203      22.096   5.124   5.257  1.00  7.29           C  
ATOM   3029  C   LEU A 203      22.933   3.929   4.793  1.00  7.02           C  
ATOM   3030  O   LEU A 203      23.869   3.558   5.487  1.00  6.93           O  
ATOM   3031  CB  LEU A 203      21.072   4.669   6.298  1.00  7.37           C  
ATOM   3032  CG  LEU A 203      20.307   5.799   7.005  1.00  7.56           C  
ATOM   3033  CD1 LEU A 203      18.932   5.335   7.464  1.00  7.69           C  
ATOM   3034  CD2 LEU A 203      21.112   6.356   8.171  1.00  7.70           C  
ATOM   3035  H   LEU A 203      20.783   5.362   3.581  1.00  0.00           H  
ATOM   3036  HA  LEU A 203      22.773   5.821   5.751  1.00  0.00           H  
ATOM   3037  HB2 LEU A 203      21.599   4.092   7.058  1.00  0.00           H  
ATOM   3038  HB3 LEU A 203      20.349   4.016   5.809  1.00  0.00           H  
ATOM   3039  HG  LEU A 203      20.163   6.605   6.285  1.00  0.00           H  
ATOM   3040 HD11 LEU A 203      18.378   4.942   6.612  1.00  0.00           H  
ATOM   3041 HD12 LEU A 203      19.045   4.554   8.216  1.00  0.00           H  
ATOM   3042 HD13 LEU A 203      18.389   6.177   7.893  1.00  0.00           H  
ATOM   3043 HD21 LEU A 203      22.090   6.680   7.816  1.00  0.00           H  
ATOM   3044 HD22 LEU A 203      20.583   7.205   8.605  1.00  0.00           H  
ATOM   3045 HD23 LEU A 203      21.239   5.582   8.928  1.00  0.00           H  
ATOM   3046  N   PHE A 204      22.608   3.322   3.648  1.00  6.74           N  
ATOM   3047  CA  PHE A 204      23.424   2.228   3.098  1.00  6.64           C  
ATOM   3048  C   PHE A 204      24.514   2.701   2.126  1.00  6.75           C  
ATOM   3049  O   PHE A 204      25.310   1.886   1.657  1.00  6.61           O  
ATOM   3050  CB  PHE A 204      22.552   1.167   2.408  1.00  6.49           C  
ATOM   3051  CG  PHE A 204      21.634   0.391   3.327  1.00  6.38           C  
ATOM   3052  CD1 PHE A 204      21.859   0.280   4.706  1.00  6.35           C  
ATOM   3053  CD2 PHE A 204      20.548  -0.288   2.777  1.00  6.34           C  
ATOM   3054  CE1 PHE A 204      21.000  -0.464   5.508  1.00  6.34           C  
ATOM   3055  CE2 PHE A 204      19.694  -1.032   3.578  1.00  6.30           C  
ATOM   3056  CZ  PHE A 204      19.920  -1.116   4.944  1.00  6.30           C  
ATOM   3057  H   PHE A 204      21.783   3.621   3.148  1.00  0.00           H  
ATOM   3058  HA  PHE A 204      23.924   1.743   3.936  1.00  0.00           H  
ATOM   3059  HB2 PHE A 204      23.214   0.456   1.914  1.00  0.00           H  
ATOM   3060  HB3 PHE A 204      21.945   1.659   1.648  1.00  0.00           H  
ATOM   3061  HD1 PHE A 204      22.708   0.777   5.151  1.00  0.00           H  
ATOM   3062  HD2 PHE A 204      20.369  -0.234   1.713  1.00  0.00           H  
ATOM   3063  HE1 PHE A 204      21.177  -0.532   6.571  1.00  0.00           H  
ATOM   3064  HE2 PHE A 204      18.853  -1.546   3.138  1.00  0.00           H  
ATOM   3065  HZ  PHE A 204      19.251  -1.691   5.567  1.00  0.00           H  
ATOM   3066  N   VAL A 205      24.553   3.999   1.830  1.00  6.93           N  
ATOM   3067  CA  VAL A 205      25.599   4.590   0.996  1.00  7.31           C  
ATOM   3068  C   VAL A 205      26.786   4.923   1.892  1.00  7.56           C  
ATOM   3069  O   VAL A 205      26.624   5.600   2.912  1.00  7.89           O  
ATOM   3070  CB  VAL A 205      25.073   5.858   0.273  1.00  7.26           C  
ATOM   3071  CG1 VAL A 205      26.191   6.617  -0.435  1.00  7.31           C  
ATOM   3072  CG2 VAL A 205      23.981   5.472  -0.719  1.00  7.27           C  
ATOM   3073  H   VAL A 205      23.830   4.601   2.197  1.00  0.00           H  
ATOM   3074  HA  VAL A 205      25.912   3.860   0.249  1.00  0.00           H  
ATOM   3075  HB  VAL A 205      24.635   6.519   1.021  1.00  0.00           H  
ATOM   3076 HG11 VAL A 205      26.962   6.885   0.287  1.00  0.00           H  
ATOM   3077 HG12 VAL A 205      26.624   5.986  -1.211  1.00  0.00           H  
ATOM   3078 HG13 VAL A 205      25.786   7.522  -0.887  1.00  0.00           H  
ATOM   3079 HG21 VAL A 205      23.615   6.366  -1.224  1.00  0.00           H  
ATOM   3080 HG22 VAL A 205      24.388   4.780  -1.456  1.00  0.00           H  
ATOM   3081 HG23 VAL A 205      23.159   4.994  -0.187  1.00  0.00           H  
ATOM   3082  N   ASP A 206      27.969   4.450   1.501  1.00  7.93           N  
ATOM   3083  CA  ASP A 206      29.196   4.696   2.257  1.00  8.13           C  
ATOM   3084  C   ASP A 206      29.318   6.189   2.565  1.00  8.31           C  
ATOM   3085  O   ASP A 206      29.183   7.028   1.672  1.00  8.08           O  
ATOM   3086  CB  ASP A 206      30.421   4.208   1.481  1.00  8.25           C  
ATOM   3087  CG  ASP A 206      31.702   4.277   2.299  1.00  8.47           C  
ATOM   3088  OD1 ASP A 206      32.258   5.389   2.441  1.00  8.65           O  
ATOM   3089  OD2 ASP A 206      32.156   3.220   2.796  1.00  8.53           O1-
ATOM   3090  H   ASP A 206      28.020   3.903   0.654  1.00  0.00           H  
ATOM   3091  HA  ASP A 206      29.140   4.150   3.199  1.00  0.00           H  
ATOM   3092  HB2 ASP A 206      30.541   4.829   0.593  1.00  0.00           H  
ATOM   3093  HB3 ASP A 206      30.255   3.176   1.171  1.00  0.00           H  
ATOM   3094  N   GLY A 207      29.566   6.508   3.832  1.00  8.62           N  
ATOM   3095  CA  GLY A 207      29.554   7.892   4.302  1.00  9.24           C  
ATOM   3096  C   GLY A 207      30.658   8.794   3.795  1.00  9.70           C  
ATOM   3097  O   GLY A 207      30.568  10.010   3.944  1.00 10.21           O  
ATOM   3098  H   GLY A 207      29.769   5.770   4.491  1.00  0.00           H  
ATOM   3099  HA2 GLY A 207      29.619   7.871   5.390  1.00  0.00           H  
ATOM   3100  HA3 GLY A 207      28.598   8.337   4.026  1.00  0.00           H  
ATOM   3101  N   ARG A 208      31.702   8.221   3.207  1.00 10.36           N  
ATOM   3102  CA  ARG A 208      32.736   9.025   2.547  1.00 10.91           C  
ATOM   3103  C   ARG A 208      32.237   9.598   1.230  1.00 11.62           C  
ATOM   3104  O   ARG A 208      32.788  10.583   0.735  1.00 12.03           O  
ATOM   3105  CB  ARG A 208      33.994   8.202   2.305  1.00 10.81           C  
ATOM   3106  CG  ARG A 208      34.667   7.764   3.590  1.00 10.80           C  
ATOM   3107  CD  ARG A 208      35.735   6.726   3.304  1.00 10.72           C  
ATOM   3108  NE  ARG A 208      35.135   5.421   3.041  1.00 10.69           N  
ATOM   3109  CZ  ARG A 208      35.797   4.269   2.973  1.00 10.72           C  
ATOM   3110  NH1 ARG A 208      37.122   4.222   3.129  1.00 10.76           N1+
ATOM   3111  NH2 ARG A 208      35.127   3.140   2.759  1.00 10.62           N  
ATOM   3112  H   ARG A 208      31.785   7.214   3.214  1.00  0.00           H  
ATOM   3113  HA  ARG A 208      32.993   9.856   3.204  1.00  0.00           H  
ATOM   3114  HB2 ARG A 208      34.698   8.804   1.731  1.00  0.00           H  
ATOM   3115  HB3 ARG A 208      33.731   7.317   1.725  1.00  0.00           H  
ATOM   3116  HG2 ARG A 208      33.920   7.335   4.258  1.00  0.00           H  
ATOM   3117  HG3 ARG A 208      35.125   8.629   4.070  1.00  0.00           H  
ATOM   3118  HD2 ARG A 208      36.310   7.037   2.432  1.00  0.00           H  
ATOM   3119  HD3 ARG A 208      36.400   6.649   4.164  1.00  0.00           H  
ATOM   3120  HE  ARG A 208      34.135   5.390   2.899  1.00  0.00           H  
ATOM   3121 HH11 ARG A 208      37.641   5.072   3.297  1.00  0.00           H  
ATOM   3122 HH12 ARG A 208      37.605   3.337   3.079  1.00  0.00           H  
ATOM   3123 HH21 ARG A 208      34.124   3.162   2.644  1.00  0.00           H  
ATOM   3124 HH22 ARG A 208      35.622   2.261   2.711  1.00  0.00           H  
ATOM   3125  N   ARG A 209      31.211   8.972   0.655  1.00 12.30           N  
ATOM   3126  CA  ARG A 209      30.571   9.477  -0.550  1.00 12.92           C  
ATOM   3127  C   ARG A 209      29.326  10.271  -0.186  1.00 12.66           C  
ATOM   3128  O   ARG A 209      29.208  11.436  -0.561  1.00 12.51           O  
ATOM   3129  CB  ARG A 209      30.213   8.332  -1.492  1.00 13.93           C  
ATOM   3130  CG  ARG A 209      31.402   7.485  -1.924  1.00 15.00           C  
ATOM   3131  CD  ARG A 209      31.130   6.693  -3.201  1.00 16.13           C  
ATOM   3132  NE  ARG A 209      29.703   6.414  -3.421  1.00 17.06           N  
ATOM   3133  CZ  ARG A 209      29.059   5.287  -3.108  1.00 17.73           C  
ATOM   3134  NH1 ARG A 209      29.685   4.251  -2.542  1.00 18.32           N1+
ATOM   3135  NH2 ARG A 209      27.756   5.191  -3.372  1.00 17.89           N  
ATOM   3136  H   ARG A 209      30.866   8.118   1.070  1.00  0.00           H  
ATOM   3137  HA  ARG A 209      31.268  10.141  -1.061  1.00  0.00           H  
ATOM   3138  HB2 ARG A 209      29.752   8.755  -2.385  1.00  0.00           H  
ATOM   3139  HB3 ARG A 209      29.487   7.687  -0.997  1.00  0.00           H  
ATOM   3140  HG2 ARG A 209      32.254   8.143  -2.097  1.00  0.00           H  
ATOM   3141  HG3 ARG A 209      31.650   6.789  -1.123  1.00  0.00           H  
ATOM   3142  HD2 ARG A 209      31.662   5.744  -3.139  1.00  0.00           H  
ATOM   3143  HD3 ARG A 209      31.513   7.256  -4.052  1.00  0.00           H  
ATOM   3144  HE  ARG A 209      29.157   7.147  -3.851  1.00  0.00           H  
ATOM   3145 HH11 ARG A 209      30.672   4.308  -2.338  1.00  0.00           H  
ATOM   3146 HH12 ARG A 209      29.171   3.411  -2.319  1.00  0.00           H  
ATOM   3147 HH21 ARG A 209      27.269   5.965  -3.801  1.00  0.00           H  
ATOM   3148 HH22 ARG A 209      27.255   4.344  -3.143  1.00  0.00           H  
ATOM   3149  N   ASP A 210      28.412   9.644   0.557  1.00 12.39           N  
ATOM   3150  CA  ASP A 210      27.124  10.253   0.952  1.00 12.31           C  
ATOM   3151  C   ASP A 210      26.425  10.963  -0.217  1.00 11.71           C  
ATOM   3152  O   ASP A 210      25.881  12.067  -0.072  1.00 11.13           O  
ATOM   3153  CB  ASP A 210      27.306  11.215   2.139  1.00 13.02           C  
ATOM   3154  CG  ASP A 210      25.984  11.578   2.817  1.00 13.72           C  
ATOM   3155  OD1 ASP A 210      25.020  10.782   2.765  1.00 13.87           O  
ATOM   3156  OD2 ASP A 210      25.897  12.675   3.411  1.00 15.07           O1-
ATOM   3157  H   ASP A 210      28.611   8.703   0.866  1.00  0.00           H  
ATOM   3158  HA  ASP A 210      26.469   9.447   1.283  1.00  0.00           H  
ATOM   3159  HB2 ASP A 210      27.956  10.741   2.875  1.00  0.00           H  
ATOM   3160  HB3 ASP A 210      27.783  12.128   1.783  1.00  0.00           H  
ATOM   3161  N   ASP A 211      26.446  10.306  -1.375  1.00 11.38           N  
ATOM   3162  CA  ASP A 211      25.953  10.901  -2.622  1.00 11.45           C  
ATOM   3163  C   ASP A 211      24.537  10.463  -2.986  1.00 10.68           C  
ATOM   3164  O   ASP A 211      24.014  10.866  -4.021  1.00 10.55           O  
ATOM   3165  CB  ASP A 211      26.929  10.637  -3.788  1.00 12.07           C  
ATOM   3166  CG  ASP A 211      27.113   9.150  -4.127  1.00 12.80           C  
ATOM   3167  OD1 ASP A 211      26.475   8.261  -3.524  1.00 12.95           O  
ATOM   3168  OD2 ASP A 211      27.943   8.867  -5.021  1.00 13.90           O1-
ATOM   3169  H   ASP A 211      26.814   9.366  -1.396  1.00  0.00           H  
ATOM   3170  HA  ASP A 211      25.923  11.980  -2.470  1.00  0.00           H  
ATOM   3171  HB2 ASP A 211      26.549  11.146  -4.674  1.00  0.00           H  
ATOM   3172  HB3 ASP A 211      27.901  11.060  -3.532  1.00  0.00           H  
ATOM   3173  N   GLY A 212      23.928   9.633  -2.142  1.00  9.93           N  
ATOM   3174  CA  GLY A 212      22.575   9.157  -2.379  1.00  9.30           C  
ATOM   3175  C   GLY A 212      22.434   8.121  -3.485  1.00  8.62           C  
ATOM   3176  O   GLY A 212      21.315   7.837  -3.899  1.00  8.27           O  
ATOM   3177  H   GLY A 212      24.419   9.326  -1.315  1.00  0.00           H  
ATOM   3178  HA2 GLY A 212      21.957  10.016  -2.642  1.00  0.00           H  
ATOM   3179  HA3 GLY A 212      22.193   8.727  -1.453  1.00  0.00           H  
ATOM   3180  N   GLN A 213      23.544   7.542  -3.951  1.00  8.05           N  
ATOM   3181  CA  GLN A 213      23.535   6.590  -5.072  1.00  7.87           C  
ATOM   3182  C   GLN A 213      24.049   5.248  -4.565  1.00  7.85           C  
ATOM   3183  O   GLN A 213      25.259   5.042  -4.438  1.00  8.35           O  
ATOM   3184  CB  GLN A 213      24.399   7.090  -6.238  1.00  7.54           C  
ATOM   3185  CG  GLN A 213      24.270   8.578  -6.538  1.00  7.42           C  
ATOM   3186  CD  GLN A 213      22.869   8.998  -6.957  1.00  7.29           C  
ATOM   3187  NE2 GLN A 213      22.339  10.025  -6.301  1.00  7.15           N  
ATOM   3188  OE1 GLN A 213      22.291   8.437  -7.895  1.00  7.22           O  
ATOM   3189  H   GLN A 213      24.427   7.768  -3.515  1.00  0.00           H  
ATOM   3190  HA  GLN A 213      22.510   6.466  -5.421  1.00  0.00           H  
ATOM   3191  HB2 GLN A 213      24.112   6.538  -7.133  1.00  0.00           H  
ATOM   3192  HB3 GLN A 213      25.443   6.871  -6.015  1.00  0.00           H  
ATOM   3193  HG2 GLN A 213      24.542   9.135  -5.641  1.00  0.00           H  
ATOM   3194  HG3 GLN A 213      24.966   8.836  -7.336  1.00  0.00           H  
ATOM   3195 HE21 GLN A 213      22.855  10.468  -5.554  1.00  0.00           H  
ATOM   3196 HE22 GLN A 213      21.420  10.363  -6.549  1.00  0.00           H  
ATOM   3197  N   LEU A 214      23.127   4.345  -4.257  1.00  7.77           N  
ATOM   3198  CA  LEU A 214      23.481   3.042  -3.697  1.00  7.68           C  
ATOM   3199  C   LEU A 214      23.712   2.021  -4.811  1.00  7.92           C  
ATOM   3200  O   LEU A 214      22.826   1.796  -5.631  1.00  7.77           O  
ATOM   3201  CB  LEU A 214      22.368   2.574  -2.761  1.00  7.51           C  
ATOM   3202  CG  LEU A 214      22.522   1.181  -2.147  1.00  7.44           C  
ATOM   3203  CD1 LEU A 214      23.702   1.170  -1.191  1.00  7.46           C  
ATOM   3204  CD2 LEU A 214      21.236   0.774  -1.444  1.00  7.41           C  
ATOM   3205  H   LEU A 214      22.154   4.564  -4.414  1.00  0.00           H  
ATOM   3206  HA  LEU A 214      24.401   3.147  -3.122  1.00  0.00           H  
ATOM   3207  HB2 LEU A 214      22.304   3.290  -1.942  1.00  0.00           H  
ATOM   3208  HB3 LEU A 214      21.427   2.601  -3.311  1.00  0.00           H  
ATOM   3209  HG  LEU A 214      22.719   0.469  -2.948  1.00  0.00           H  
ATOM   3210 HD11 LEU A 214      23.808   0.176  -0.756  1.00  0.00           H  
ATOM   3211 HD12 LEU A 214      23.533   1.898  -0.397  1.00  0.00           H  
ATOM   3212 HD13 LEU A 214      24.611   1.428  -1.733  1.00  0.00           H  
ATOM   3213 HD21 LEU A 214      21.357  -0.219  -1.011  1.00  0.00           H  
ATOM   3214 HD22 LEU A 214      20.418   0.759  -2.164  1.00  0.00           H  
ATOM   3215 HD23 LEU A 214      21.011   1.490  -0.654  1.00  0.00           H  
ATOM   3216  N   ASP A 215      24.898   1.406  -4.839  1.00  8.38           N  
ATOM   3217  CA  ASP A 215      25.176   0.369  -5.843  1.00  9.04           C  
ATOM   3218  C   ASP A 215      24.479  -0.944  -5.471  1.00  8.98           C  
ATOM   3219  O   ASP A 215      24.153  -1.186  -4.302  1.00  8.54           O  
ATOM   3220  CB  ASP A 215      26.688   0.199  -6.097  1.00  9.77           C  
ATOM   3221  CG  ASP A 215      27.423  -0.469  -4.957  1.00 10.47           C  
ATOM   3222  OD1 ASP A 215      27.242  -1.691  -4.763  1.00 11.27           O  
ATOM   3223  OD2 ASP A 215      28.227   0.205  -4.279  1.00 11.76           O1-
ATOM   3224  H   ASP A 215      25.608   1.655  -4.166  1.00  0.00           H  
ATOM   3225  HA  ASP A 215      24.734   0.708  -6.780  1.00  0.00           H  
ATOM   3226  HB2 ASP A 215      26.821  -0.406  -6.994  1.00  0.00           H  
ATOM   3227  HB3 ASP A 215      27.127   1.182  -6.269  1.00  0.00           H  
ATOM   3228  N   MET A 216      24.235  -1.774  -6.481  1.00  9.18           N  
ATOM   3229  CA  MET A 216      23.484  -3.017  -6.289  1.00  9.63           C  
ATOM   3230  C   MET A 216      24.236  -4.100  -5.519  1.00  9.66           C  
ATOM   3231  O   MET A 216      23.599  -4.937  -4.881  1.00  9.21           O  
ATOM   3232  CB  MET A 216      22.983  -3.556  -7.631  1.00 10.16           C  
ATOM   3233  CG  MET A 216      21.931  -2.673  -8.283  1.00 10.59           C  
ATOM   3234  SD  MET A 216      20.460  -2.421  -7.269  1.00 11.38           S  
ATOM   3235  CE  MET A 216      20.781  -0.803  -6.568  1.00 11.18           C  
ATOM   3236  H   MET A 216      24.576  -1.542  -7.403  1.00  0.00           H  
ATOM   3237  HA  MET A 216      22.602  -2.765  -5.700  1.00  0.00           H  
ATOM   3238  HB2 MET A 216      22.551  -4.543  -7.467  1.00  0.00           H  
ATOM   3239  HB3 MET A 216      23.831  -3.652  -8.310  1.00  0.00           H  
ATOM   3240  HG2 MET A 216      22.378  -1.700  -8.487  1.00  0.00           H  
ATOM   3241  HG3 MET A 216      21.631  -3.126  -9.228  1.00  0.00           H  
ATOM   3242  HE1 MET A 216      19.954  -0.517  -5.918  1.00  0.00           H  
ATOM   3243  HE2 MET A 216      20.881  -0.073  -7.371  1.00  0.00           H  
ATOM   3244  HE3 MET A 216      21.704  -0.835  -5.989  1.00  0.00           H  
ATOM   3245  N   ASP A 217      25.566  -4.092  -5.557  1.00  9.91           N  
ATOM   3246  CA  ASP A 217      26.336  -5.039  -4.738  1.00 10.28           C  
ATOM   3247  C   ASP A 217      26.139  -4.741  -3.247  1.00  9.43           C  
ATOM   3248  O   ASP A 217      25.840  -5.647  -2.467  1.00  9.33           O  
ATOM   3249  CB  ASP A 217      27.821  -5.035  -5.110  1.00 11.56           C  
ATOM   3250  CG  ASP A 217      28.078  -5.548  -6.520  1.00 12.96           C  
ATOM   3251  OD1 ASP A 217      27.344  -6.445  -6.999  1.00 14.34           O  
ATOM   3252  OD2 ASP A 217      29.034  -5.050  -7.154  1.00 15.21           O1-
ATOM   3253  H   ASP A 217      26.048  -3.433  -6.151  1.00  0.00           H  
ATOM   3254  HA  ASP A 217      25.947  -6.039  -4.932  1.00  0.00           H  
ATOM   3255  HB2 ASP A 217      28.195  -4.014  -5.038  1.00  0.00           H  
ATOM   3256  HB3 ASP A 217      28.364  -5.661  -4.402  1.00  0.00           H  
ATOM   3257  N   ALA A 218      26.274  -3.470  -2.866  1.00  8.47           N  
ATOM   3258  CA  ALA A 218      25.988  -3.039  -1.498  1.00  8.01           C  
ATOM   3259  C   ALA A 218      24.529  -3.299  -1.128  1.00  7.63           C  
ATOM   3260  O   ALA A 218      24.251  -3.804  -0.042  1.00  7.33           O  
ATOM   3261  CB  ALA A 218      26.319  -1.563  -1.304  1.00  7.98           C  
ATOM   3262  H   ALA A 218      26.583  -2.786  -3.542  1.00  0.00           H  
ATOM   3263  HA  ALA A 218      26.617  -3.618  -0.822  1.00  0.00           H  
ATOM   3264  HB1 ALA A 218      26.096  -1.272  -0.278  1.00  0.00           H  
ATOM   3265  HB2 ALA A 218      27.377  -1.399  -1.506  1.00  0.00           H  
ATOM   3266  HB3 ALA A 218      25.721  -0.963  -1.990  1.00  0.00           H  
ATOM   3267  N   ALA A 219      23.608  -2.970  -2.030  1.00  7.36           N  
ATOM   3268  CA  ALA A 219      22.182  -3.171  -1.761  1.00  7.15           C  
ATOM   3269  C   ALA A 219      21.892  -4.641  -1.445  1.00  7.13           C  
ATOM   3270  O   ALA A 219      21.249  -4.943  -0.441  1.00  7.08           O  
ATOM   3271  CB  ALA A 219      21.332  -2.688  -2.926  1.00  7.19           C  
ATOM   3272  H   ALA A 219      23.896  -2.576  -2.914  1.00  0.00           H  
ATOM   3273  HA  ALA A 219      21.918  -2.580  -0.884  1.00  0.00           H  
ATOM   3274  HB1 ALA A 219      20.278  -2.849  -2.699  1.00  0.00           H  
ATOM   3275  HB2 ALA A 219      21.510  -1.625  -3.089  1.00  0.00           H  
ATOM   3276  HB3 ALA A 219      21.599  -3.243  -3.825  1.00  0.00           H  
ATOM   3277  N   ARG A 220      22.410  -5.554  -2.263  1.00  7.06           N  
ATOM   3278  CA  ARG A 220      22.193  -6.975  -2.011  1.00  7.11           C  
ATOM   3279  C   ARG A 220      22.820  -7.407  -0.684  1.00  6.95           C  
ATOM   3280  O   ARG A 220      22.215  -8.171   0.068  1.00  6.90           O  
ATOM   3281  CB  ARG A 220      22.708  -7.838  -3.158  1.00  7.30           C  
ATOM   3282  CG  ARG A 220      22.457  -9.321  -2.926  1.00  7.54           C  
ATOM   3283  CD  ARG A 220      22.984 -10.175  -4.059  1.00  7.81           C  
ATOM   3284  NE  ARG A 220      22.213 -10.029  -5.294  1.00  8.11           N  
ATOM   3285  CZ  ARG A 220      21.014 -10.569  -5.523  1.00  8.38           C  
ATOM   3286  NH1 ARG A 220      20.386 -11.287  -4.592  1.00  8.50           N1+
ATOM   3287  NH2 ARG A 220      20.427 -10.389  -6.700  1.00  8.60           N  
ATOM   3288  H   ARG A 220      22.955  -5.262  -3.061  1.00  0.00           H  
ATOM   3289  HA  ARG A 220      21.118  -7.136  -1.935  1.00  0.00           H  
ATOM   3290  HB2 ARG A 220      23.781  -7.677  -3.263  1.00  0.00           H  
ATOM   3291  HB3 ARG A 220      22.212  -7.535  -4.080  1.00  0.00           H  
ATOM   3292  HG2 ARG A 220      22.952  -9.620  -2.002  1.00  0.00           H  
ATOM   3293  HG3 ARG A 220      21.385  -9.488  -2.825  1.00  0.00           H  
ATOM   3294  HD2 ARG A 220      24.016  -9.888  -4.259  1.00  0.00           H  
ATOM   3295  HD3 ARG A 220      22.962 -11.221  -3.752  1.00  0.00           H  
ATOM   3296  HE  ARG A 220      22.621  -9.475  -6.033  1.00  0.00           H  
ATOM   3297 HH11 ARG A 220      20.818 -11.433  -3.691  1.00  0.00           H  
ATOM   3298 HH12 ARG A 220      19.479 -11.685  -4.788  1.00  0.00           H  
ATOM   3299 HH21 ARG A 220      20.888  -9.847  -7.417  1.00  0.00           H  
ATOM   3300 HH22 ARG A 220      19.519 -10.794  -6.879  1.00  0.00           H  
ATOM   3301  N   SER A 221      24.025  -6.921  -0.399  1.00  6.74           N  
ATOM   3302  CA  SER A 221      24.714  -7.269   0.844  1.00  6.69           C  
ATOM   3303  C   SER A 221      23.855  -6.946   2.079  1.00  6.55           C  
ATOM   3304  O   SER A 221      23.677  -7.785   2.968  1.00  6.42           O  
ATOM   3305  CB  SER A 221      26.072  -6.564   0.910  1.00  6.83           C  
ATOM   3306  OG  SER A 221      26.911  -7.162   1.871  1.00  7.09           O  
ATOM   3307  H   SER A 221      24.474  -6.298  -1.055  1.00  0.00           H  
ATOM   3308  HA  SER A 221      24.896  -8.344   0.835  1.00  0.00           H  
ATOM   3309  HB2 SER A 221      25.917  -5.518   1.175  1.00  0.00           H  
ATOM   3310  HB3 SER A 221      26.551  -6.618  -0.067  1.00  0.00           H  
ATOM   3311  HG  SER A 221      26.479  -7.146   2.728  1.00  0.00           H  
ATOM   3312  N   PHE A 222      23.289  -5.744   2.105  1.00  6.37           N  
ATOM   3313  CA  PHE A 222      22.401  -5.345   3.197  1.00  6.37           C  
ATOM   3314  C   PHE A 222      21.056  -6.074   3.182  1.00  6.50           C  
ATOM   3315  O   PHE A 222      20.654  -6.665   4.186  1.00  6.54           O  
ATOM   3316  CB  PHE A 222      22.133  -3.840   3.159  1.00  6.30           C  
ATOM   3317  CG  PHE A 222      23.302  -2.992   3.581  1.00  6.18           C  
ATOM   3318  CD1 PHE A 222      23.771  -3.030   4.890  1.00  6.16           C  
ATOM   3319  CD2 PHE A 222      23.911  -2.120   2.683  1.00  6.18           C  
ATOM   3320  CE1 PHE A 222      24.839  -2.232   5.288  1.00  6.12           C  
ATOM   3321  CE2 PHE A 222      24.972  -1.317   3.077  1.00  6.12           C  
ATOM   3322  CZ  PHE A 222      25.434  -1.367   4.381  1.00  6.12           C  
ATOM   3323  H   PHE A 222      23.476  -5.093   1.356  1.00  0.00           H  
ATOM   3324  HA  PHE A 222      22.899  -5.575   4.139  1.00  0.00           H  
ATOM   3325  HB2 PHE A 222      21.864  -3.567   2.139  1.00  0.00           H  
ATOM   3326  HB3 PHE A 222      21.289  -3.620   3.813  1.00  0.00           H  
ATOM   3327  HD1 PHE A 222      23.300  -3.687   5.606  1.00  0.00           H  
ATOM   3328  HD2 PHE A 222      23.553  -2.068   1.665  1.00  0.00           H  
ATOM   3329  HE1 PHE A 222      25.205  -2.286   6.303  1.00  0.00           H  
ATOM   3330  HE2 PHE A 222      25.438  -0.652   2.365  1.00  0.00           H  
ATOM   3331  HZ  PHE A 222      26.254  -0.736   4.691  1.00  0.00           H  
ATOM   3332  N   PHE A 223      20.356  -6.009   2.052  1.00  6.70           N  
ATOM   3333  CA  PHE A 223      18.982  -6.522   1.969  1.00  6.90           C  
ATOM   3334  C   PHE A 223      18.868  -8.040   2.106  1.00  6.94           C  
ATOM   3335  O   PHE A 223      17.913  -8.526   2.705  1.00  6.73           O  
ATOM   3336  CB  PHE A 223      18.313  -6.099   0.656  1.00  7.14           C  
ATOM   3337  CG  PHE A 223      17.743  -4.706   0.668  1.00  7.40           C  
ATOM   3338  CD1 PHE A 223      16.540  -4.445   1.313  1.00  7.52           C  
ATOM   3339  CD2 PHE A 223      18.369  -3.668  -0.014  1.00  7.76           C  
ATOM   3340  CE1 PHE A 223      15.986  -3.174   1.295  1.00  7.66           C  
ATOM   3341  CE2 PHE A 223      17.823  -2.392  -0.028  1.00  7.85           C  
ATOM   3342  CZ  PHE A 223      16.627  -2.146   0.625  1.00  7.78           C  
ATOM   3343  H   PHE A 223      20.779  -5.597   1.233  1.00  0.00           H  
ATOM   3344  HA  PHE A 223      18.415  -6.075   2.785  1.00  0.00           H  
ATOM   3345  HB2 PHE A 223      17.502  -6.797   0.447  1.00  0.00           H  
ATOM   3346  HB3 PHE A 223      19.047  -6.168  -0.147  1.00  0.00           H  
ATOM   3347  HD1 PHE A 223      16.030  -5.242   1.835  1.00  0.00           H  
ATOM   3348  HD2 PHE A 223      19.293  -3.858  -0.540  1.00  0.00           H  
ATOM   3349  HE1 PHE A 223      15.053  -2.986   1.805  1.00  0.00           H  
ATOM   3350  HE2 PHE A 223      18.330  -1.592  -0.547  1.00  0.00           H  
ATOM   3351  HZ  PHE A 223      16.196  -1.156   0.612  1.00  0.00           H  
ATOM   3352  N   GLN A 224      19.818  -8.774   1.531  1.00  6.97           N  
ATOM   3353  CA  GLN A 224      19.785 -10.240   1.558  1.00  7.22           C  
ATOM   3354  C   GLN A 224      20.589 -10.807   2.709  1.00  7.24           C  
ATOM   3355  O   GLN A 224      20.086 -11.649   3.451  1.00  7.46           O  
ATOM   3356  CB  GLN A 224      20.290 -10.850   0.249  1.00  7.40           C  
ATOM   3357  CG  GLN A 224      20.229 -12.371   0.278  1.00  7.58           C  
ATOM   3358  CD  GLN A 224      20.386 -13.022  -1.072  1.00  7.87           C  
ATOM   3359  NE2 GLN A 224      19.902 -14.255  -1.178  1.00  8.19           N  
ATOM   3360  OE1 GLN A 224      20.956 -12.452  -2.002  1.00  8.18           O  
ATOM   3361  H   GLN A 224      20.583  -8.309   1.063  1.00  0.00           H  
ATOM   3362  HA  GLN A 224      18.748 -10.548   1.692  1.00  0.00           H  
ATOM   3363  HB2 GLN A 224      19.671 -10.487  -0.572  1.00  0.00           H  
ATOM   3364  HB3 GLN A 224      21.321 -10.537   0.084  1.00  0.00           H  
ATOM   3365  HG2 GLN A 224      21.027 -12.733   0.926  1.00  0.00           H  
ATOM   3366  HG3 GLN A 224      19.271 -12.674   0.702  1.00  0.00           H  
ATOM   3367 HE21 GLN A 224      19.984 -14.756  -2.051  1.00  0.00           H  
ATOM   3368 HE22 GLN A 224      19.452 -14.691  -0.386  1.00  0.00           H  
ATOM   3369  N   PHE A 225      21.837 -10.361   2.845  1.00  7.20           N  
ATOM   3370  CA  PHE A 225      22.787 -11.002   3.755  1.00  7.30           C  
ATOM   3371  C   PHE A 225      23.025 -10.307   5.087  1.00  7.08           C  
ATOM   3372  O   PHE A 225      23.764 -10.839   5.921  1.00  6.89           O  
ATOM   3373  CB  PHE A 225      24.097 -11.251   3.011  1.00  7.55           C  
ATOM   3374  CG  PHE A 225      23.938 -12.211   1.869  1.00  7.85           C  
ATOM   3375  CD1 PHE A 225      23.658 -13.553   2.119  1.00  8.09           C  
ATOM   3376  CD2 PHE A 225      24.014 -11.780   0.553  1.00  8.03           C  
ATOM   3377  CE1 PHE A 225      23.479 -14.447   1.075  1.00  8.16           C  
ATOM   3378  CE2 PHE A 225      23.838 -12.673  -0.497  1.00  8.18           C  
ATOM   3379  CZ  PHE A 225      23.572 -14.006  -0.231  1.00  8.14           C  
ATOM   3380  H   PHE A 225      22.135  -9.560   2.306  1.00  0.00           H  
ATOM   3381  HA  PHE A 225      22.375 -11.983   3.989  1.00  0.00           H  
ATOM   3382  HB2 PHE A 225      24.463 -10.301   2.620  1.00  0.00           H  
ATOM   3383  HB3 PHE A 225      24.831 -11.652   3.711  1.00  0.00           H  
ATOM   3384  HD1 PHE A 225      23.580 -13.901   3.138  1.00  0.00           H  
ATOM   3385  HD2 PHE A 225      24.212 -10.739   0.342  1.00  0.00           H  
ATOM   3386  HE1 PHE A 225      23.267 -15.486   1.282  1.00  0.00           H  
ATOM   3387  HE2 PHE A 225      23.908 -12.328  -1.518  1.00  0.00           H  
ATOM   3388  HZ  PHE A 225      23.437 -14.702  -1.046  1.00  0.00           H  
ATOM   3389  N   SER A 226      22.383  -9.157   5.307  1.00  6.97           N  
ATOM   3390  CA  SER A 226      22.518  -8.417   6.559  1.00  6.98           C  
ATOM   3391  C   SER A 226      23.993  -8.096   6.816  1.00  7.15           C  
ATOM   3392  O   SER A 226      24.480  -8.210   7.932  1.00  6.91           O  
ATOM   3393  CB  SER A 226      21.919  -9.210   7.739  1.00  6.87           C  
ATOM   3394  OG  SER A 226      20.606  -9.670   7.456  1.00  6.80           O  
ATOM   3395  H   SER A 226      21.784  -8.786   4.583  1.00  0.00           H  
ATOM   3396  HA  SER A 226      21.973  -7.478   6.464  1.00  0.00           H  
ATOM   3397  HB2 SER A 226      22.557 -10.070   7.945  1.00  0.00           H  
ATOM   3398  HB3 SER A 226      21.889  -8.569   8.620  1.00  0.00           H  
ATOM   3399  HG  SER A 226      20.259 -10.137   8.220  1.00  0.00           H  
ATOM   3400  N   ARG A 227      24.692  -7.693   5.758  1.00  7.51           N  
ATOM   3401  CA  ARG A 227      26.146  -7.610   5.778  1.00  8.10           C  
ATOM   3402  C   ARG A 227      26.604  -6.282   5.209  1.00  8.11           C  
ATOM   3403  O   ARG A 227      26.256  -5.935   4.091  1.00  7.94           O  
ATOM   3404  CB  ARG A 227      26.740  -8.761   4.964  1.00  8.67           C  
ATOM   3405  CG  ARG A 227      28.262  -8.808   4.975  1.00  9.37           C  
ATOM   3406  CD  ARG A 227      28.784 -10.147   4.480  1.00 10.12           C  
ATOM   3407  NE  ARG A 227      30.196 -10.355   4.802  1.00 11.06           N  
ATOM   3408  CZ  ARG A 227      30.874 -11.476   4.547  1.00 11.88           C  
ATOM   3409  NH1 ARG A 227      30.290 -12.518   3.958  1.00 12.55           N1+
ATOM   3410  NH2 ARG A 227      32.157 -11.556   4.890  1.00 12.46           N  
ATOM   3411  H   ARG A 227      24.199  -7.437   4.915  1.00  0.00           H  
ATOM   3412  HA  ARG A 227      26.491  -7.691   6.809  1.00  0.00           H  
ATOM   3413  HB2 ARG A 227      26.408  -8.657   3.931  1.00  0.00           H  
ATOM   3414  HB3 ARG A 227      26.359  -9.702   5.360  1.00  0.00           H  
ATOM   3415  HG2 ARG A 227      28.645  -8.018   4.328  1.00  0.00           H  
ATOM   3416  HG3 ARG A 227      28.617  -8.640   5.992  1.00  0.00           H  
ATOM   3417  HD2 ARG A 227      28.663 -10.190   3.398  1.00  0.00           H  
ATOM   3418  HD3 ARG A 227      28.196 -10.945   4.934  1.00  0.00           H  
ATOM   3419  HE  ARG A 227      30.692  -9.597   5.249  1.00  0.00           H  
ATOM   3420 HH11 ARG A 227      30.821 -13.358   3.775  1.00  0.00           H  
ATOM   3421 HH12 ARG A 227      29.316 -12.469   3.694  1.00  0.00           H  
ATOM   3422 HH21 ARG A 227      32.678 -12.400   4.702  1.00  0.00           H  
ATOM   3423 HH22 ARG A 227      32.610 -10.772   5.338  1.00  0.00           H  
ATOM   3424  N   MET A 228      27.381  -5.547   5.995  1.00  8.31           N  
ATOM   3425  CA  MET A 228      28.031  -4.333   5.523  1.00  8.69           C  
ATOM   3426  C   MET A 228      29.091  -4.695   4.505  1.00  8.94           C  
ATOM   3427  O   MET A 228      29.791  -5.688   4.680  1.00  8.95           O  
ATOM   3428  CB  MET A 228      28.723  -3.608   6.667  1.00  8.76           C  
ATOM   3429  CG  MET A 228      27.781  -3.057   7.706  1.00  8.88           C  
ATOM   3430  SD  MET A 228      28.693  -2.539   9.156  1.00  9.18           S  
ATOM   3431  CE  MET A 228      27.351  -1.793  10.069  1.00  9.28           C  
ATOM   3432  H   MET A 228      27.526  -5.839   6.951  1.00  0.00           H  
ATOM   3433  HA  MET A 228      27.292  -3.675   5.065  1.00  0.00           H  
ATOM   3434  HB2 MET A 228      29.295  -2.779   6.250  1.00  0.00           H  
ATOM   3435  HB3 MET A 228      29.412  -4.299   7.152  1.00  0.00           H  
ATOM   3436  HG2 MET A 228      27.249  -2.201   7.291  1.00  0.00           H  
ATOM   3437  HG3 MET A 228      27.063  -3.827   7.987  1.00  0.00           H  
ATOM   3438  HE1 MET A 228      27.726  -1.406  11.016  1.00  0.00           H  
ATOM   3439  HE2 MET A 228      26.925  -0.976   9.486  1.00  0.00           H  
ATOM   3440  HE3 MET A 228      26.582  -2.541  10.261  1.00  0.00           H  
ATOM   3441  N   PRO A 229      29.238  -3.880   3.453  1.00  9.30           N  
ATOM   3442  CA  PRO A 229      30.384  -4.044   2.567  1.00  9.65           C  
ATOM   3443  C   PRO A 229      31.707  -3.969   3.321  1.00 10.11           C  
ATOM   3444  O   PRO A 229      31.794  -3.353   4.383  1.00  9.74           O  
ATOM   3445  CB  PRO A 229      30.244  -2.865   1.608  1.00  9.57           C  
ATOM   3446  CG  PRO A 229      28.780  -2.631   1.545  1.00  9.57           C  
ATOM   3447  CD  PRO A 229      28.289  -2.879   2.939  1.00  9.48           C  
ATOM   3448  HA  PRO A 229      30.311  -4.986   2.023  1.00  0.00           H  
ATOM   3449  HB2 PRO A 229      30.640  -3.116   0.624  1.00  0.00           H  
ATOM   3450  HB3 PRO A 229      30.752  -1.988   2.009  1.00  0.00           H  
ATOM   3451  HG2 PRO A 229      28.568  -1.606   1.241  1.00  0.00           H  
ATOM   3452  HG3 PRO A 229      28.316  -3.333   0.852  1.00  0.00           H  
ATOM   3453  HD2 PRO A 229      28.323  -1.966   3.534  1.00  0.00           H  
ATOM   3454  HD3 PRO A 229      27.278  -3.286   2.921  1.00  0.00           H  
ATOM   3455  N   ASP A 230      32.722  -4.624   2.772  1.00 10.94           N  
ATOM   3456  CA  ASP A 230      34.068  -4.552   3.322  1.00 11.65           C  
ATOM   3457  C   ASP A 230      34.472  -3.076   3.347  1.00 11.33           C  
ATOM   3458  O   ASP A 230      34.289  -2.363   2.356  1.00 11.62           O  
ATOM   3459  CB  ASP A 230      35.028  -5.393   2.466  1.00 12.58           C  
ATOM   3460  CG  ASP A 230      36.405  -5.560   3.094  1.00 13.51           C  
ATOM   3461  OD1 ASP A 230      37.020  -4.549   3.490  1.00 15.12           O  
ATOM   3462  OD2 ASP A 230      36.893  -6.711   3.157  1.00 15.12           O1-
ATOM   3463  H   ASP A 230      32.556  -5.188   1.950  1.00  0.00           H  
ATOM   3464  HA  ASP A 230      34.061  -4.940   4.341  1.00  0.00           H  
ATOM   3465  HB2 ASP A 230      35.146  -4.905   1.498  1.00  0.00           H  
ATOM   3466  HB3 ASP A 230      34.590  -6.379   2.312  1.00  0.00           H  
ATOM   3467  N   ASP A 231      34.968  -2.631   4.500  1.00 10.96           N  
ATOM   3468  CA  ASP A 231      35.425  -1.250   4.711  1.00 10.71           C  
ATOM   3469  C   ASP A 231      34.289  -0.213   4.750  1.00  9.90           C  
ATOM   3470  O   ASP A 231      34.524   0.973   4.518  1.00  9.89           O  
ATOM   3471  CB  ASP A 231      36.485  -0.855   3.659  1.00 11.43           C  
ATOM   3472  CG  ASP A 231      37.368   0.303   4.108  1.00 11.99           C  
ATOM   3473  OD1 ASP A 231      37.910   0.247   5.232  1.00 12.95           O  
ATOM   3474  OD2 ASP A 231      37.517   1.274   3.330  1.00 12.65           O1-
ATOM   3475  H   ASP A 231      35.034  -3.278   5.272  1.00  0.00           H  
ATOM   3476  HA  ASP A 231      35.916  -1.222   5.684  1.00  0.00           H  
ATOM   3477  HB2 ASP A 231      35.972  -0.565   2.742  1.00  0.00           H  
ATOM   3478  HB3 ASP A 231      37.116  -1.720   3.452  1.00  0.00           H  
ATOM   3479  N   PHE A 232      33.065  -0.643   5.069  1.00  8.91           N  
ATOM   3480  CA  PHE A 232      31.924   0.280   5.086  1.00  8.35           C  
ATOM   3481  C   PHE A 232      32.060   1.360   6.161  1.00  8.01           C  
ATOM   3482  O   PHE A 232      32.242   1.061   7.343  1.00  7.83           O  
ATOM   3483  CB  PHE A 232      30.607  -0.470   5.290  1.00  8.14           C  
ATOM   3484  CG  PHE A 232      29.387   0.417   5.225  1.00  7.96           C  
ATOM   3485  CD1 PHE A 232      28.946   0.939   4.011  1.00  7.81           C  
ATOM   3486  CD2 PHE A 232      28.677   0.718   6.373  1.00  7.84           C  
ATOM   3487  CE1 PHE A 232      27.819   1.747   3.954  1.00  7.83           C  
ATOM   3488  CE2 PHE A 232      27.548   1.523   6.322  1.00  7.85           C  
ATOM   3489  CZ  PHE A 232      27.120   2.035   5.110  1.00  7.82           C  
ATOM   3490  H   PHE A 232      32.923  -1.616   5.301  1.00  0.00           H  
ATOM   3491  HA  PHE A 232      31.880   0.776   4.116  1.00  0.00           H  
ATOM   3492  HB2 PHE A 232      30.521  -1.231   4.514  1.00  0.00           H  
ATOM   3493  HB3 PHE A 232      30.631  -0.962   6.262  1.00  0.00           H  
ATOM   3494  HD1 PHE A 232      29.487   0.712   3.104  1.00  0.00           H  
ATOM   3495  HD2 PHE A 232      29.006   0.321   7.322  1.00  0.00           H  
ATOM   3496  HE1 PHE A 232      27.489   2.150   3.008  1.00  0.00           H  
ATOM   3497  HE2 PHE A 232      27.004   1.750   7.227  1.00  0.00           H  
ATOM   3498  HZ  PHE A 232      26.240   2.659   5.068  1.00  0.00           H  
ATOM   3499  N   PHE A 233      31.981   2.615   5.721  1.00  7.75           N  
ATOM   3500  CA  PHE A 233      31.866   3.770   6.604  1.00  7.72           C  
ATOM   3501  C   PHE A 233      30.398   4.171   6.704  1.00  7.52           C  
ATOM   3502  O   PHE A 233      29.712   4.299   5.687  1.00  7.28           O  
ATOM   3503  CB  PHE A 233      32.638   4.982   6.064  1.00  7.85           C  
ATOM   3504  CG  PHE A 233      34.102   5.007   6.413  1.00  8.00           C  
ATOM   3505  CD1 PHE A 233      34.922   3.912   6.164  1.00  8.10           C  
ATOM   3506  CD2 PHE A 233      34.675   6.161   6.948  1.00  8.07           C  
ATOM   3507  CE1 PHE A 233      36.276   3.949   6.468  1.00  8.17           C  
ATOM   3508  CE2 PHE A 233      36.030   6.202   7.248  1.00  8.18           C  
ATOM   3509  CZ  PHE A 233      36.827   5.099   7.008  1.00  8.24           C  
ATOM   3510  H   PHE A 233      32.002   2.775   4.724  1.00  0.00           H  
ATOM   3511  HA  PHE A 233      32.241   3.511   7.594  1.00  0.00           H  
ATOM   3512  HB2 PHE A 233      32.549   4.984   4.978  1.00  0.00           H  
ATOM   3513  HB3 PHE A 233      32.174   5.889   6.451  1.00  0.00           H  
ATOM   3514  HD1 PHE A 233      34.499   3.019   5.727  1.00  0.00           H  
ATOM   3515  HD2 PHE A 233      34.060   7.030   7.130  1.00  0.00           H  
ATOM   3516  HE1 PHE A 233      36.897   3.085   6.284  1.00  0.00           H  
ATOM   3517  HE2 PHE A 233      36.462   7.098   7.670  1.00  0.00           H  
ATOM   3518  HZ  PHE A 233      37.881   5.134   7.242  1.00  0.00           H  
ATOM   3519  N   ARG A 234      29.943   4.432   7.922  1.00  7.51           N  
ATOM   3520  CA  ARG A 234      28.601   4.964   8.142  1.00  7.71           C  
ATOM   3521  C   ARG A 234      28.477   6.381   7.590  1.00  7.72           C  
ATOM   3522  O   ARG A 234      29.486   7.062   7.361  1.00  7.91           O  
ATOM   3523  CB  ARG A 234      28.254   4.961   9.634  1.00  7.84           C  
ATOM   3524  CG  ARG A 234      29.053   5.958  10.460  1.00  8.07           C  
ATOM   3525  CD  ARG A 234      28.624   6.016  11.908  1.00  8.30           C  
ATOM   3526  NE  ARG A 234      29.287   7.132  12.580  1.00  8.53           N  
ATOM   3527  CZ  ARG A 234      29.425   7.273  13.899  1.00  8.82           C  
ATOM   3528  NH1 ARG A 234      28.957   6.362  14.748  1.00  9.01           N1+
ATOM   3529  NH2 ARG A 234      30.055   8.347  14.373  1.00  9.00           N  
ATOM   3530  H   ARG A 234      30.540   4.258   8.718  1.00  0.00           H  
ATOM   3531  HA  ARG A 234      27.887   4.327   7.620  1.00  0.00           H  
ATOM   3532  HB2 ARG A 234      27.196   5.200   9.740  1.00  0.00           H  
ATOM   3533  HB3 ARG A 234      28.428   3.961  10.031  1.00  0.00           H  
ATOM   3534  HG2 ARG A 234      30.105   5.674  10.422  1.00  0.00           H  
ATOM   3535  HG3 ARG A 234      28.941   6.949  10.020  1.00  0.00           H  
ATOM   3536  HD2 ARG A 234      28.896   5.084  12.403  1.00  0.00           H  
ATOM   3537  HD3 ARG A 234      27.544   6.152  11.960  1.00  0.00           H  
ATOM   3538  HE  ARG A 234      29.674   7.859  11.995  1.00  0.00           H  
ATOM   3539 HH11 ARG A 234      28.481   5.543  14.398  1.00  0.00           H  
ATOM   3540 HH12 ARG A 234      29.077   6.490  15.743  1.00  0.00           H  
ATOM   3541 HH21 ARG A 234      30.417   9.042  13.736  1.00  0.00           H  
ATOM   3542 HH22 ARG A 234      30.171   8.466  15.369  1.00  0.00           H  
ATOM   3543  N   ALA A 235      27.231   6.823   7.433  1.00  7.76           N  
ATOM   3544  CA  ALA A 235      26.909   8.194   7.031  1.00  7.90           C  
ATOM   3545  C   ALA A 235      27.646   9.245   7.887  1.00  8.12           C  
ATOM   3546  O   ALA A 235      27.943   8.995   9.060  1.00  7.97           O  
ATOM   3547  CB  ALA A 235      25.408   8.410   7.107  1.00  7.86           C  
ATOM   3548  H   ALA A 235      26.470   6.181   7.599  1.00  0.00           H  
ATOM   3549  HA  ALA A 235      27.218   8.324   5.994  1.00  0.00           H  
ATOM   3550  HB1 ALA A 235      25.172   9.431   6.807  1.00  0.00           H  
ATOM   3551  HB2 ALA A 235      25.069   8.244   8.129  1.00  0.00           H  
ATOM   3552  HB3 ALA A 235      24.906   7.710   6.439  1.00  0.00           H  
ATOM   3553  N   PRO A 236      27.943  10.422   7.300  1.00  8.56           N  
ATOM   3554  CA  PRO A 236      28.775  11.450   7.942  1.00  8.92           C  
ATOM   3555  C   PRO A 236      28.057  12.403   8.899  1.00  9.32           C  
ATOM   3556  O   PRO A 236      28.699  13.304   9.454  1.00  9.81           O  
ATOM   3557  CB  PRO A 236      29.316  12.224   6.741  1.00  8.84           C  
ATOM   3558  CG  PRO A 236      28.186  12.185   5.782  1.00  8.70           C  
ATOM   3559  CD  PRO A 236      27.627  10.793   5.907  1.00  8.63           C  
ATOM   3560  HA  PRO A 236      29.603  10.970   8.464  1.00  0.00           H  
ATOM   3561  HB2 PRO A 236      29.562  13.250   7.015  1.00  0.00           H  
ATOM   3562  HB3 PRO A 236      30.188  11.721   6.324  1.00  0.00           H  
ATOM   3563  HG2 PRO A 236      28.537  12.368   4.767  1.00  0.00           H  
ATOM   3564  HG3 PRO A 236      27.431  12.921   6.059  1.00  0.00           H  
ATOM   3565  HD2 PRO A 236      26.550  10.788   5.737  1.00  0.00           H  
ATOM   3566  HD3 PRO A 236      28.126  10.119   5.211  1.00  0.00           H  
ATOM   3567  N   SER A 237      26.750  12.225   9.068  1.00  9.46           N  
ATOM   3568  CA  SER A 237      25.951  13.020   9.982  1.00  9.59           C  
ATOM   3569  C   SER A 237      24.667  12.249  10.296  1.00  9.46           C  
ATOM   3570  O   SER A 237      24.319  11.312   9.559  1.00  9.31           O  
ATOM   3571  CB  SER A 237      25.613  14.371   9.350  1.00  9.82           C  
ATOM   3572  OG  SER A 237      24.803  14.200   8.197  1.00 10.18           O  
ATOM   3573  H   SER A 237      26.291  11.501   8.534  1.00  0.00           H  
ATOM   3574  HA  SER A 237      26.510  13.182  10.904  1.00  0.00           H  
ATOM   3575  HB2 SER A 237      26.537  14.874   9.066  1.00  0.00           H  
ATOM   3576  HB3 SER A 237      25.079  14.984  10.076  1.00  0.00           H  
ATOM   3577  HG  SER A 237      24.920  14.950   7.610  1.00  0.00           H  
ATOM   3578  N   PRO A 238      23.951  12.633  11.369  1.00  9.40           N  
ATOM   3579  CA  PRO A 238      22.720  11.918  11.688  1.00  9.46           C  
ATOM   3580  C   PRO A 238      21.602  12.213  10.694  1.00  9.44           C  
ATOM   3581  O   PRO A 238      21.371  13.374  10.347  1.00  9.54           O  
ATOM   3582  CB  PRO A 238      22.351  12.439  13.088  1.00  9.50           C  
ATOM   3583  CG  PRO A 238      23.600  13.054  13.617  1.00  9.45           C  
ATOM   3584  CD  PRO A 238      24.275  13.623  12.412  1.00  9.47           C  
ATOM   3585  HA  PRO A 238      22.911  10.846  11.727  1.00  0.00           H  
ATOM   3586  HB2 PRO A 238      21.557  13.183  13.022  1.00  0.00           H  
ATOM   3587  HB3 PRO A 238      22.039  11.612  13.727  1.00  0.00           H  
ATOM   3588  HG2 PRO A 238      24.229  12.301  14.092  1.00  0.00           H  
ATOM   3589  HG3 PRO A 238      23.360  13.847  14.325  1.00  0.00           H  
ATOM   3590  HD2 PRO A 238      23.873  14.605  12.162  1.00  0.00           H  
ATOM   3591  HD3 PRO A 238      25.353  13.678  12.567  1.00  0.00           H  
ATOM   3592  N   ARG A 239      20.924  11.169  10.235  1.00  9.42           N  
ATOM   3593  CA  ARG A 239      19.767  11.327   9.360  1.00  9.61           C  
ATOM   3594  C   ARG A 239      18.899  10.089   9.379  1.00  9.69           C  
ATOM   3595  O   ARG A 239      19.304   9.040   9.868  1.00  9.51           O  
ATOM   3596  CB  ARG A 239      20.187  11.638   7.914  1.00  9.66           C  
ATOM   3597  CG  ARG A 239      20.653  10.446   7.064  1.00  9.78           C  
ATOM   3598  CD  ARG A 239      22.042   9.941   7.429  1.00  9.91           C  
ATOM   3599  NE  ARG A 239      23.028  10.983   7.180  1.00 10.03           N  
ATOM   3600  CZ  ARG A 239      23.555  11.286   5.994  1.00 10.19           C  
ATOM   3601  NH1 ARG A 239      24.418  12.296   5.911  1.00 10.39           N1+
ATOM   3602  NH2 ARG A 239      23.241  10.600   4.891  1.00 10.40           N  
ATOM   3603  H   ARG A 239      21.217  10.239  10.499  1.00  0.00           H  
ATOM   3604  HA  ARG A 239      19.174  12.164   9.729  1.00  0.00           H  
ATOM   3605  HB2 ARG A 239      21.006  12.356   7.954  1.00  0.00           H  
ATOM   3606  HB3 ARG A 239      19.345  12.109   7.408  1.00  0.00           H  
ATOM   3607  HG2 ARG A 239      20.662  10.752   6.018  1.00  0.00           H  
ATOM   3608  HG3 ARG A 239      19.941   9.630   7.184  1.00  0.00           H  
ATOM   3609  HD2 ARG A 239      22.062   9.669   8.484  1.00  0.00           H  
ATOM   3610  HD3 ARG A 239      22.280   9.066   6.825  1.00  0.00           H  
ATOM   3611  HE  ARG A 239      23.339  11.523   7.975  1.00  0.00           H  
ATOM   3612 HH11 ARG A 239      24.828  12.538   5.020  1.00  0.00           H  
ATOM   3613 HH12 ARG A 239      24.663  12.820   6.739  1.00  0.00           H  
ATOM   3614 HH21 ARG A 239      23.656  10.850   4.005  1.00  0.00           H  
ATOM   3615 HH22 ARG A 239      22.588   9.831   4.943  1.00  0.00           H  
ATOM   3616  N   SER A 240      17.708  10.224   8.818  1.00 10.04           N  
ATOM   3617  CA  SER A 240      16.839   9.084   8.573  1.00 10.31           C  
ATOM   3618  C   SER A 240      16.162   9.264   7.227  1.00 10.42           C  
ATOM   3619  O   SER A 240      16.658   8.764   6.212  1.00 10.56           O  
ATOM   3620  CB  SER A 240      15.822   8.899   9.707  1.00 10.60           C  
ATOM   3621  OG  SER A 240      15.125  10.100   9.981  1.00 10.81           O  
ATOM   3622  H   SER A 240      17.393  11.146   8.552  1.00  0.00           H  
ATOM   3623  HA  SER A 240      17.459   8.189   8.524  1.00  0.00           H  
ATOM   3624  HB2 SER A 240      15.104   8.132   9.417  1.00  0.00           H  
ATOM   3625  HB3 SER A 240      16.345   8.577  10.607  1.00  0.00           H  
ATOM   3626  HG  SER A 240      15.454  10.483  10.798  1.00  0.00           H  
ATOM   3627  N   GLY A 241      15.063  10.015   7.213  1.00 10.42           N  
ATOM   3628  CA  GLY A 241      14.184  10.082   6.057  1.00 10.77           C  
ATOM   3629  C   GLY A 241      14.317  11.287   5.151  1.00 10.89           C  
ATOM   3630  O   GLY A 241      13.340  11.658   4.497  1.00 11.01           O  
ATOM   3631  H   GLY A 241      14.832  10.557   8.034  1.00  0.00           H  
ATOM   3632  HA2 GLY A 241      13.158  10.061   6.425  1.00  0.00           H  
ATOM   3633  HA3 GLY A 241      14.347   9.187   5.456  1.00  0.00           H  
ATOM   3634  N  ATHR A 242      15.489  11.911   5.099  0.50 11.19           N  
ATOM   3635  N  BTHR A 242      15.525  11.868   5.084  0.50 10.94           N  
ATOM   3636  CA ATHR A 242      15.625  13.115   4.299  0.50 11.38           C  
ATOM   3637  CA BTHR A 242      15.858  12.973   4.174  0.50 10.97           C  
ATOM   3638  C  ATHR A 242      15.483  12.758   2.813  0.50 11.23           C  
ATOM   3639  C  BTHR A 242      15.430  12.660   2.755  0.50 10.97           C  
ATOM   3640  O  ATHR A 242      16.006  11.746   2.344  0.50 11.23           O  
ATOM   3641  O  BTHR A 242      15.731  11.576   2.250  0.50 10.85           O  
ATOM   3642  CB ATHR A 242      16.932  13.864   4.595  0.50 11.65           C  
ATOM   3643  CB BTHR A 242      17.383  13.196   4.111  0.50 10.98           C  
ATOM   3644  CG2ATHR A 242      18.123  12.949   4.423  0.50 11.75           C  
ATOM   3645  CG2BTHR A 242      17.726  14.415   3.254  0.50 11.03           C  
ATOM   3646  OG1ATHR A 242      17.042  14.998   3.724  0.50 12.00           O  
ATOM   3647  OG1BTHR A 242      17.904  13.367   5.435  0.50 10.99           O  
ATOM   3648  H  ATHR A 242      16.280  11.550   5.613  0.50  0.00           H  
ATOM   3649  H  BTHR A 242      16.250  11.524   5.697  0.50  0.00           H  
ATOM   3650  HA ATHR A 242      14.800  13.778   4.559  0.50  0.00           H  
ATOM   3651  HA BTHR A 242      15.368  13.886   4.512  0.50  0.00           H  
ATOM   3652  HB ATHR A 242      16.907  14.216   5.626  0.50  0.00           H  
ATOM   3653  HB BTHR A 242      17.846  12.315   3.665  0.50  0.00           H  
ATOM   3654  HG1ATHR A 242      16.443  15.688   4.019  0.50  0.00           H  
ATOM   3655  HG1BTHR A 242      18.510  14.111   5.446  0.50  0.00           H  
ATOM   3656 HG21ATHR A 242      18.901  13.226   5.135  0.50  0.00           H  
ATOM   3657 HG21BTHR A 242      18.512  14.153   2.546  0.50  0.00           H  
ATOM   3658 HG22ATHR A 242      18.509  13.043   3.408  0.50  0.00           H  
ATOM   3659 HG22BTHR A 242      16.839  14.737   2.708  0.50  0.00           H  
ATOM   3660 HG23ATHR A 242      17.818  11.918   4.602  0.50  0.00           H  
ATOM   3661 HG23BTHR A 242      18.071  15.225   3.896  0.50  0.00           H  
ATOM   3662  N   GLY A 243      14.716  13.584   2.112  1.00 11.07           N  
ATOM   3663  CA  GLY A 243      14.334  13.375   0.717  1.00 11.08           C  
ATOM   3664  C   GLY A 243      13.038  12.618   0.495  1.00 11.11           C  
ATOM   3665  O   GLY A 243      12.674  12.367  -0.650  1.00 11.33           O  
ATOM   3666  H  AGLY A 243      14.373  14.414   2.574  0.50  0.00           H  
ATOM   3667  H  BGLY A 243      14.439  14.430   2.590  0.50  0.00           H  
ATOM   3668  HA2 GLY A 243      15.135  12.818   0.231  1.00  0.00           H  
ATOM   3669  HA3 GLY A 243      14.251  14.349   0.234  1.00  0.00           H  
ATOM   3670  N   VAL A 244      12.324  12.263   1.563  1.00 11.11           N  
ATOM   3671  CA  VAL A 244      11.027  11.584   1.426  1.00 11.23           C  
ATOM   3672  C   VAL A 244      10.038  12.397   0.571  1.00 11.36           C  
ATOM   3673  O   VAL A 244       9.208  11.826  -0.133  1.00 10.91           O  
ATOM   3674  CB  VAL A 244      10.423  11.209   2.806  1.00 11.36           C  
ATOM   3675  CG1 VAL A 244      10.002  12.449   3.596  1.00 11.47           C  
ATOM   3676  CG2 VAL A 244       9.266  10.229   2.650  1.00 11.46           C  
ATOM   3677  H   VAL A 244      12.681  12.465   2.486  1.00  0.00           H  
ATOM   3678  HA  VAL A 244      11.212  10.650   0.896  1.00  0.00           H  
ATOM   3679  HB  VAL A 244      11.203  10.706   3.378  1.00  0.00           H  
ATOM   3680 HG11 VAL A 244      10.851  13.127   3.689  1.00  0.00           H  
ATOM   3681 HG12 VAL A 244       9.666  12.150   4.589  1.00  0.00           H  
ATOM   3682 HG13 VAL A 244       9.189  12.954   3.074  1.00  0.00           H  
ATOM   3683 HG21 VAL A 244       9.600   9.359   2.084  1.00  0.00           H  
ATOM   3684 HG22 VAL A 244       8.447  10.715   2.120  1.00  0.00           H  
ATOM   3685 HG23 VAL A 244       8.923   9.912   3.635  1.00  0.00           H  
ATOM   3686  N   GLU A 245      10.140  13.722   0.617  1.00 11.50           N  
ATOM   3687  CA  GLU A 245       9.323  14.577  -0.250  1.00 11.94           C  
ATOM   3688  C   GLU A 245       9.454  14.250  -1.750  1.00 10.99           C  
ATOM   3689  O   GLU A 245       8.474  14.321  -2.477  1.00 10.66           O  
ATOM   3690  CB  GLU A 245       9.587  16.068   0.027  1.00 13.33           C  
ATOM   3691  CG  GLU A 245      10.928  16.630  -0.431  1.00 14.72           C  
ATOM   3692  CD  GLU A 245      12.124  16.265   0.441  1.00 15.81           C  
ATOM   3693  OE1 GLU A 245      11.961  15.717   1.564  1.00 17.77           O  
ATOM   3694  OE2 GLU A 245      13.258  16.546  -0.008  1.00 17.92           O1-
ATOM   3695  H   GLU A 245      10.792  14.147   1.261  1.00  0.00           H  
ATOM   3696  HA  GLU A 245       8.283  14.390   0.019  1.00  0.00           H  
ATOM   3697  HB2 GLU A 245       9.518  16.220   1.104  1.00  0.00           H  
ATOM   3698  HB3 GLU A 245       8.796  16.647  -0.449  1.00  0.00           H  
ATOM   3699  HG2 GLU A 245      10.847  17.717  -0.452  1.00  0.00           H  
ATOM   3700  HG3 GLU A 245      11.121  16.279  -1.445  1.00  0.00           H  
ATOM   3701  N   VAL A 246      10.652  13.873  -2.199  1.00 10.14           N  
ATOM   3702  CA  VAL A 246      10.875  13.477  -3.600  1.00  9.79           C  
ATOM   3703  C   VAL A 246      10.081  12.210  -3.942  1.00  9.21           C  
ATOM   3704  O   VAL A 246       9.506  12.090  -5.034  1.00  9.19           O  
ATOM   3705  CB  VAL A 246      12.379  13.249  -3.893  1.00 10.03           C  
ATOM   3706  CG1 VAL A 246      12.605  12.717  -5.304  1.00 10.21           C  
ATOM   3707  CG2 VAL A 246      13.154  14.543  -3.684  1.00 10.11           C  
ATOM   3708  H   VAL A 246      11.432  13.859  -1.557  1.00  0.00           H  
ATOM   3709  HA  VAL A 246      10.522  14.284  -4.242  1.00  0.00           H  
ATOM   3710  HB  VAL A 246      12.755  12.509  -3.186  1.00  0.00           H  
ATOM   3711 HG11 VAL A 246      12.045  11.792  -5.438  1.00  0.00           H  
ATOM   3712 HG12 VAL A 246      12.265  13.456  -6.029  1.00  0.00           H  
ATOM   3713 HG13 VAL A 246      13.667  12.523  -5.453  1.00  0.00           H  
ATOM   3714 HG21 VAL A 246      12.983  14.910  -2.672  1.00  0.00           H  
ATOM   3715 HG22 VAL A 246      12.816  15.289  -4.403  1.00  0.00           H  
ATOM   3716 HG23 VAL A 246      14.218  14.356  -3.827  1.00  0.00           H  
ATOM   3717  N   VAL A 247      10.055  11.275  -2.997  1.00  8.62           N  
ATOM   3718  CA  VAL A 247       9.379   9.993  -3.180  1.00  8.31           C  
ATOM   3719  C   VAL A 247       7.867  10.213  -3.272  1.00  8.34           C  
ATOM   3720  O   VAL A 247       7.211   9.678  -4.161  1.00  8.08           O  
ATOM   3721  CB  VAL A 247       9.717   9.009  -2.035  1.00  8.06           C  
ATOM   3722  CG1 VAL A 247       9.055   7.656  -2.249  1.00  8.03           C  
ATOM   3723  CG2 VAL A 247      11.226   8.814  -1.926  1.00  8.10           C  
ATOM   3724  H   VAL A 247      10.520  11.458  -2.119  1.00  0.00           H  
ATOM   3725  HA  VAL A 247       9.720   9.557  -4.119  1.00  0.00           H  
ATOM   3726  HB  VAL A 247       9.353   9.429  -1.098  1.00  0.00           H  
ATOM   3727 HG11 VAL A 247       7.976   7.787  -2.328  1.00  0.00           H  
ATOM   3728 HG12 VAL A 247       9.434   7.207  -3.167  1.00  0.00           H  
ATOM   3729 HG13 VAL A 247       9.281   7.004  -1.406  1.00  0.00           H  
ATOM   3730 HG21 VAL A 247      11.708   9.780  -1.772  1.00  0.00           H  
ATOM   3731 HG22 VAL A 247      11.601   8.363  -2.845  1.00  0.00           H  
ATOM   3732 HG23 VAL A 247      11.448   8.159  -1.083  1.00  0.00           H  
ATOM   3733  N   VAL A 248       7.330  11.020  -2.361  1.00  8.46           N  
ATOM   3734  CA  VAL A 248       5.904  11.352  -2.360  1.00  8.78           C  
ATOM   3735  C   VAL A 248       5.523  12.118  -3.629  1.00  8.99           C  
ATOM   3736  O   VAL A 248       4.547  11.781  -4.303  1.00  9.05           O  
ATOM   3737  CB  VAL A 248       5.524  12.193  -1.119  1.00  8.73           C  
ATOM   3738  CG1 VAL A 248       4.074  12.672  -1.199  1.00  8.71           C  
ATOM   3739  CG2 VAL A 248       5.758  11.401   0.161  1.00  8.83           C  
ATOM   3740  H   VAL A 248       7.925  11.416  -1.647  1.00  0.00           H  
ATOM   3741  HA  VAL A 248       5.334  10.423  -2.334  1.00  0.00           H  
ATOM   3742  HB  VAL A 248       6.169  13.071  -1.096  1.00  0.00           H  
ATOM   3743 HG11 VAL A 248       3.927  13.236  -2.120  1.00  0.00           H  
ATOM   3744 HG12 VAL A 248       3.855  13.311  -0.344  1.00  0.00           H  
ATOM   3745 HG13 VAL A 248       3.406  11.811  -1.190  1.00  0.00           H  
ATOM   3746 HG21 VAL A 248       6.796  11.069   0.199  1.00  0.00           H  
ATOM   3747 HG22 VAL A 248       5.547  12.034   1.023  1.00  0.00           H  
ATOM   3748 HG23 VAL A 248       5.098  10.534   0.177  1.00  0.00           H  
ATOM   3749  N   GLN A 249       6.315  13.140  -3.946  1.00  9.20           N  
ATOM   3750  CA  GLN A 249       6.062  14.000  -5.095  1.00  9.46           C  
ATOM   3751  C   GLN A 249       5.973  13.247  -6.423  1.00  9.32           C  
ATOM   3752  O   GLN A 249       5.215  13.642  -7.314  1.00  9.56           O  
ATOM   3753  CB  GLN A 249       7.153  15.076  -5.173  1.00  9.85           C  
ATOM   3754  CG  GLN A 249       6.924  16.166  -6.190  0.50 10.17           C  
ATOM   3755  CD  GLN A 249       5.552  16.738  -6.058  0.50 10.48           C  
ATOM   3756  NE2 GLN A 249       5.298  17.437  -4.956  0.50 10.65           N  
ATOM   3757  OE1 GLN A 249       4.705  16.515  -6.921  0.50 11.21           O  
ATOM   3758  H   GLN A 249       7.122  13.326  -3.368  1.00  0.00           H  
ATOM   3759  HA  GLN A 249       5.109  14.503  -4.932  1.00  0.00           H  
ATOM   3760  HB2 GLN A 249       7.232  15.544  -4.192  1.00  0.00           H  
ATOM   3761  HB3 GLN A 249       8.101  14.589  -5.399  1.00  0.00           H  
ATOM   3762  HG2 GLN A 249       7.657  16.958  -6.035  0.50  0.00           H  
ATOM   3763  HG3 GLN A 249       7.046  15.754  -7.192  0.50  0.00           H  
ATOM   3764 HE21 GLN A 249       4.379  17.829  -4.807  0.50  0.00           H  
ATOM   3765 HE22 GLN A 249       6.024  17.576  -4.267  0.50  0.00           H  
ATOM   3766  N   ALA A 250       6.733  12.158  -6.553  1.00  9.01           N  
ATOM   3767  CA  ALA A 250       6.719  11.347  -7.770  1.00  8.94           C  
ATOM   3768  C   ALA A 250       5.329  10.795  -8.087  1.00  8.68           C  
ATOM   3769  O   ALA A 250       4.914  10.793  -9.245  1.00  8.83           O  
ATOM   3770  CB  ALA A 250       7.719  10.209  -7.656  1.00  8.99           C  
ATOM   3771  H   ALA A 250       7.335  11.886  -5.789  1.00  0.00           H  
ATOM   3772  HA  ALA A 250       7.026  11.982  -8.601  1.00  0.00           H  
ATOM   3773  HB1 ALA A 250       7.698   9.613  -8.569  1.00  0.00           H  
ATOM   3774  HB2 ALA A 250       7.457   9.579  -6.806  1.00  0.00           H  
ATOM   3775  HB3 ALA A 250       8.719  10.617  -7.511  1.00  0.00           H  
ATOM   3776  N   HIS A 251       4.623  10.323  -7.058  1.00  8.60           N  
ATOM   3777  CA  HIS A 251       3.301   9.713  -7.224  1.00  8.51           C  
ATOM   3778  C   HIS A 251       2.473   9.880  -5.950  1.00  8.57           C  
ATOM   3779  O   HIS A 251       2.328   8.930  -5.182  1.00  8.63           O  
ATOM   3780  CB  HIS A 251       3.441   8.212  -7.534  1.00  8.51           C  
ATOM   3781  CG  HIS A 251       4.102   7.913  -8.841  1.00  8.61           C  
ATOM   3782  CD2 HIS A 251       5.357   7.496  -9.128  1.00  8.65           C  
ATOM   3783  ND1 HIS A 251       3.450   8.035 -10.050  1.00  8.83           N  
ATOM   3784  CE1 HIS A 251       4.276   7.697 -11.025  1.00  8.84           C  
ATOM   3785  NE2 HIS A 251       5.442   7.372 -10.493  1.00  8.74           N  
ATOM   3786  H   HIS A 251       5.015  10.389  -6.129  1.00  0.00           H  
ATOM   3787  HA  HIS A 251       2.785  10.201  -8.051  1.00  0.00           H  
ATOM   3788  HB2 HIS A 251       4.031   7.753  -6.740  1.00  0.00           H  
ATOM   3789  HB3 HIS A 251       2.448   7.762  -7.535  1.00  0.00           H  
ATOM   3790  HD2 HIS A 251       6.145   7.298  -8.416  1.00  0.00           H  
ATOM   3791  HE1 HIS A 251       4.039   7.688 -12.079  1.00  0.00           H  
ATOM   3792  HE2 HIS A 251       6.261   7.080 -11.007  1.00  0.00           H  
ATOM   3793  N   PRO A 252       1.927  11.087  -5.712  1.00  8.53           N  
ATOM   3794  CA  PRO A 252       1.218  11.294  -4.451  1.00  8.72           C  
ATOM   3795  C   PRO A 252       0.015  10.362  -4.304  1.00  9.05           C  
ATOM   3796  O   PRO A 252      -0.762  10.190  -5.251  1.00  9.05           O  
ATOM   3797  CB  PRO A 252       0.794  12.764  -4.523  1.00  8.61           C  
ATOM   3798  CG  PRO A 252       1.802  13.388  -5.424  1.00  8.61           C  
ATOM   3799  CD  PRO A 252       2.058  12.346  -6.467  1.00  8.55           C  
ATOM   3800  HA  PRO A 252       1.902  11.148  -3.615  1.00  0.00           H  
ATOM   3801  HB2 PRO A 252      -0.209  12.858  -4.940  1.00  0.00           H  
ATOM   3802  HB3 PRO A 252       0.837  13.220  -3.534  1.00  0.00           H  
ATOM   3803  HG2 PRO A 252       1.406  14.298  -5.876  1.00  0.00           H  
ATOM   3804  HG3 PRO A 252       2.718  13.606  -4.874  1.00  0.00           H  
ATOM   3805  HD2 PRO A 252       3.058  12.449  -6.887  1.00  0.00           H  
ATOM   3806  HD3 PRO A 252       1.306  12.400  -7.254  1.00  0.00           H  
ATOM   3807  N   MET A 253      -0.084   9.734  -3.137  1.00  9.64           N  
ATOM   3808  CA  MET A 253      -1.142   8.781  -2.827  1.00 10.28           C  
ATOM   3809  C   MET A 253      -1.937   9.251  -1.626  1.00  9.56           C  
ATOM   3810  O   MET A 253      -1.449  10.021  -0.797  1.00  9.70           O  
ATOM   3811  CB  MET A 253      -0.543   7.414  -2.486  1.00 11.78           C  
ATOM   3812  CG  MET A 253      -0.081   6.595  -3.676  1.00 13.10           C  
ATOM   3813  SD  MET A 253      -1.432   5.992  -4.708  1.00 15.79           S  
ATOM   3814  CE  MET A 253      -2.421   5.012  -3.579  1.00 15.30           C  
ATOM   3815  H   MET A 253       0.610   9.927  -2.429  1.00  0.00           H  
ATOM   3816  HA  MET A 253      -1.806   8.683  -3.686  1.00  0.00           H  
ATOM   3817  HB2 MET A 253       0.316   7.576  -1.834  1.00  0.00           H  
ATOM   3818  HB3 MET A 253      -1.288   6.837  -1.938  1.00  0.00           H  
ATOM   3819  HG2 MET A 253       0.570   7.217  -4.290  1.00  0.00           H  
ATOM   3820  HG3 MET A 253       0.491   5.741  -3.313  1.00  0.00           H  
ATOM   3821  HE1 MET A 253      -2.977   4.261  -4.140  1.00  0.00           H  
ATOM   3822  HE2 MET A 253      -1.768   4.518  -2.860  1.00  0.00           H  
ATOM   3823  HE3 MET A 253      -3.119   5.661  -3.050  1.00  0.00           H  
ATOM   3824  N   GLN A 254      -3.171   8.764  -1.549  1.00  8.85           N  
ATOM   3825  CA  GLN A 254      -4.006   8.893  -0.366  1.00  8.62           C  
ATOM   3826  C   GLN A 254      -3.971   7.573   0.392  1.00  8.20           C  
ATOM   3827  O   GLN A 254      -3.868   6.517  -0.228  1.00  7.92           O  
ATOM   3828  CB  GLN A 254      -5.446   9.161  -0.766  1.00  8.82           C  
ATOM   3829  CG  GLN A 254      -5.648  10.400  -1.611  1.00  9.16           C  
ATOM   3830  CD  GLN A 254      -7.034  10.443  -2.213  1.00  9.37           C  
ATOM   3831  NE2 GLN A 254      -7.203   9.808  -3.366  1.00  9.99           N  
ATOM   3832  OE1 GLN A 254      -7.936  11.052  -1.656  1.00 10.09           O  
ATOM   3833  H   GLN A 254      -3.547   8.280  -2.352  1.00  0.00           H  
ATOM   3834  HA  GLN A 254      -3.637   9.699   0.268  1.00  0.00           H  
ATOM   3835  HB2 GLN A 254      -5.806   8.302  -1.332  1.00  0.00           H  
ATOM   3836  HB3 GLN A 254      -6.046   9.257   0.139  1.00  0.00           H  
ATOM   3837  HG2 GLN A 254      -4.913  10.403  -2.416  1.00  0.00           H  
ATOM   3838  HG3 GLN A 254      -5.501  11.284  -0.990  1.00  0.00           H  
ATOM   3839 HE21 GLN A 254      -6.427   9.323  -3.794  1.00  0.00           H  
ATOM   3840 HE22 GLN A 254      -8.107   9.810  -3.816  1.00  0.00           H  
ATOM   3841  N   PRO A 255      -4.090   7.626   1.729  1.00  7.90           N  
ATOM   3842  CA  PRO A 255      -4.197   6.387   2.493  1.00  7.88           C  
ATOM   3843  C   PRO A 255      -5.513   5.652   2.226  1.00  7.74           C  
ATOM   3844  O   PRO A 255      -6.561   6.276   2.047  1.00  7.81           O  
ATOM   3845  CB  PRO A 255      -4.131   6.868   3.943  1.00  7.92           C  
ATOM   3846  CG  PRO A 255      -4.687   8.242   3.903  1.00  7.97           C  
ATOM   3847  CD  PRO A 255      -4.219   8.814   2.595  1.00  7.93           C  
ATOM   3848  HA  PRO A 255      -3.351   5.736   2.274  1.00  0.00           H  
ATOM   3849  HB2 PRO A 255      -3.101   6.879   4.299  1.00  0.00           H  
ATOM   3850  HB3 PRO A 255      -4.744   6.231   4.581  1.00  0.00           H  
ATOM   3851  HG2 PRO A 255      -5.776   8.216   3.941  1.00  0.00           H  
ATOM   3852  HG3 PRO A 255      -4.295   8.831   4.733  1.00  0.00           H  
ATOM   3853  HD2 PRO A 255      -3.260   9.318   2.711  1.00  0.00           H  
ATOM   3854  HD3 PRO A 255      -4.963   9.500   2.191  1.00  0.00           H  
ATOM   3855  N   GLY A 256      -5.449   4.328   2.202  1.00  7.74           N  
ATOM   3856  CA  GLY A 256      -6.624   3.527   1.908  1.00  7.84           C  
ATOM   3857  C   GLY A 256      -6.326   2.052   1.979  1.00  8.03           C  
ATOM   3858  O   GLY A 256      -5.261   1.641   2.441  1.00  7.80           O  
ATOM   3859  H   GLY A 256      -4.569   3.869   2.391  1.00  0.00           H  
ATOM   3860  HA2 GLY A 256      -7.403   3.765   2.632  1.00  0.00           H  
ATOM   3861  HA3 GLY A 256      -6.980   3.771   0.907  1.00  0.00           H  
ATOM   3862  N   ARG A 257      -7.278   1.257   1.516  1.00  8.25           N  
ATOM   3863  CA  ARG A 257      -7.150  -0.189   1.559  1.00  8.70           C  
ATOM   3864  C   ARG A 257      -7.997  -0.807   0.471  1.00  8.29           C  
ATOM   3865  O   ARG A 257      -8.996  -0.220   0.057  1.00  7.86           O  
ATOM   3866  CB  ARG A 257      -7.603  -0.714   2.930  1.00  9.72           C  
ATOM   3867  CG  ARG A 257      -9.014  -0.294   3.333  1.00 10.80           C  
ATOM   3868  CD  ARG A 257      -9.481  -0.967   4.618  1.00 12.09           C  
ATOM   3869  NE  ARG A 257      -8.741  -0.533   5.806  1.00 13.53           N  
ATOM   3870  CZ  ARG A 257      -8.954   0.593   6.496  1.00 14.63           C  
ATOM   3871  NH1 ARG A 257      -8.209   0.853   7.566  1.00 15.68           N1+
ATOM   3872  NH2 ARG A 257      -9.892   1.467   6.132  1.00 15.54           N  
ATOM   3873  H   ARG A 257      -8.114   1.666   1.123  1.00  0.00           H  
ATOM   3874  HA  ARG A 257      -6.107  -0.461   1.398  1.00  0.00           H  
ATOM   3875  HB2 ARG A 257      -6.909  -0.342   3.683  1.00  0.00           H  
ATOM   3876  HB3 ARG A 257      -7.554  -1.803   2.919  1.00  0.00           H  
ATOM   3877  HG2 ARG A 257      -9.028   0.786   3.480  1.00  0.00           H  
ATOM   3878  HG3 ARG A 257      -9.703  -0.551   2.528  1.00  0.00           H  
ATOM   3879  HD2 ARG A 257     -10.536  -0.736   4.765  1.00  0.00           H  
ATOM   3880  HD3 ARG A 257      -9.370  -2.046   4.510  1.00  0.00           H  
ATOM   3881  HE  ARG A 257      -8.003  -1.139   6.134  1.00  0.00           H  
ATOM   3882 HH11 ARG A 257      -8.360   1.702   8.092  1.00  0.00           H  
ATOM   3883 HH12 ARG A 257      -7.492   0.202   7.853  1.00  0.00           H  
ATOM   3884 HH21 ARG A 257     -10.031   2.311   6.668  1.00  0.00           H  
ATOM   3885 HH22 ARG A 257     -10.464   1.285   5.320  1.00  0.00           H  
ATOM   3886  N   ASN A 258      -7.608  -1.998   0.024  1.00  8.02           N  
ATOM   3887  CA  ASN A 258      -8.544  -2.851  -0.710  1.00  8.13           C  
ATOM   3888  C   ASN A 258      -9.594  -3.331   0.281  1.00  8.63           C  
ATOM   3889  O   ASN A 258      -9.318  -3.455   1.478  1.00  8.60           O  
ATOM   3890  CB  ASN A 258      -7.846  -4.049  -1.363  1.00  7.78           C  
ATOM   3891  CG  ASN A 258      -7.301  -3.741  -2.750  1.00  7.60           C  
ATOM   3892  ND2 ASN A 258      -6.354  -4.561  -3.196  1.00  7.41           N  
ATOM   3893  OD1 ASN A 258      -7.738  -2.802  -3.423  1.00  7.53           O  
ATOM   3894  H   ASN A 258      -6.664  -2.315   0.192  1.00  0.00           H  
ATOM   3895  HA  ASN A 258      -9.031  -2.259  -1.484  1.00  0.00           H  
ATOM   3896  HB2 ASN A 258      -8.564  -4.865  -1.446  1.00  0.00           H  
ATOM   3897  HB3 ASN A 258      -7.023  -4.368  -0.724  1.00  0.00           H  
ATOM   3898 HD21 ASN A 258      -5.956  -4.421  -4.114  1.00  0.00           H  
ATOM   3899 HD22 ASN A 258      -6.033  -5.324  -2.617  1.00  0.00           H  
ATOM   3900  N   VAL A 259     -10.794  -3.594  -0.230  1.00  9.46           N  
ATOM   3901  CA  VAL A 259     -11.957  -3.895   0.612  1.00 10.35           C  
ATOM   3902  C   VAL A 259     -12.428  -5.338   0.396  1.00 11.01           C  
ATOM   3903  O   VAL A 259     -13.608  -5.605   0.140  1.00 12.01           O  
ATOM   3904  CB  VAL A 259     -13.082  -2.836   0.436  1.00 10.57           C  
ATOM   3905  CG1 VAL A 259     -12.616  -1.487   0.970  1.00 10.65           C  
ATOM   3906  CG2 VAL A 259     -13.518  -2.677  -1.017  1.00 10.53           C  
ATOM   3907  H   VAL A 259     -10.908  -3.586  -1.233  1.00  0.00           H  
ATOM   3908  HA  VAL A 259     -11.621  -3.826   1.647  1.00  0.00           H  
ATOM   3909  HB  VAL A 259     -13.946  -3.155   1.019  1.00  0.00           H  
ATOM   3910 HG11 VAL A 259     -12.303  -1.595   2.009  1.00  0.00           H  
ATOM   3911 HG12 VAL A 259     -11.776  -1.131   0.373  1.00  0.00           H  
ATOM   3912 HG13 VAL A 259     -13.435  -0.770   0.910  1.00  0.00           H  
ATOM   3913 HG21 VAL A 259     -13.852  -3.640  -1.404  1.00  0.00           H  
ATOM   3914 HG22 VAL A 259     -12.677  -2.319  -1.611  1.00  0.00           H  
ATOM   3915 HG23 VAL A 259     -14.336  -1.958  -1.074  1.00  0.00           H  
ATOM   3916  N   GLY A 260     -11.481  -6.267   0.519  1.00 11.43           N  
ATOM   3917  CA  GLY A 260     -11.745  -7.705   0.374  1.00 11.75           C  
ATOM   3918  C   GLY A 260     -11.663  -8.251  -1.044  1.00 12.26           C  
ATOM   3919  O   GLY A 260     -11.916  -9.441  -1.272  1.00 12.61           O  
ATOM   3920  H   GLY A 260     -10.537  -5.969   0.721  1.00  0.00           H  
ATOM   3921  HA2 GLY A 260     -12.749  -7.901   0.751  1.00  0.00           H  
ATOM   3922  HA3 GLY A 260     -11.033  -8.250   0.994  1.00  0.00           H  
ATOM   3923  N   LYS A 261     -11.318  -7.393  -2.000  1.00 12.44           N  
ATOM   3924  CA  LYS A 261     -11.144  -7.787  -3.393  1.00 12.89           C  
ATOM   3925  C   LYS A 261      -9.959  -7.034  -3.960  1.00 11.74           C  
ATOM   3926  O   LYS A 261      -9.640  -5.936  -3.503  1.00 11.06           O  
ATOM   3927  CB  LYS A 261     -12.374  -7.418  -4.220  1.00 14.50           C  
ATOM   3928  CG  LYS A 261     -13.673  -8.048  -3.761  1.00 16.01           C  
ATOM   3929  CD  LYS A 261     -14.817  -7.707  -4.706  1.00 17.32           C  
ATOM   3930  CE  LYS A 261     -15.256  -6.249  -4.613  1.00 18.43           C  
ATOM   3931  NZ  LYS A 261     -14.774  -5.408  -5.745  1.00 19.34           N1+
ATOM   3932  H   LYS A 261     -11.170  -6.426  -1.750  1.00  0.00           H  
ATOM   3933  HA  LYS A 261     -10.965  -8.860  -3.455  1.00  0.00           H  
ATOM   3934  HB2 LYS A 261     -12.194  -7.729  -5.249  1.00  0.00           H  
ATOM   3935  HB3 LYS A 261     -12.490  -6.334  -4.202  1.00  0.00           H  
ATOM   3936  HG2 LYS A 261     -13.914  -7.679  -2.764  1.00  0.00           H  
ATOM   3937  HG3 LYS A 261     -13.552  -9.131  -3.722  1.00  0.00           H  
ATOM   3938  HD2 LYS A 261     -15.669  -8.342  -4.462  1.00  0.00           H  
ATOM   3939  HD3 LYS A 261     -14.503  -7.916  -5.729  1.00  0.00           H  
ATOM   3940  HE2 LYS A 261     -16.345  -6.217  -4.600  1.00  0.00           H  
ATOM   3941  HE3 LYS A 261     -14.881  -5.829  -3.680  1.00  0.00           H  
ATOM   3942  HZ1 LYS A 261     -15.098  -4.459  -5.622  1.00  0.00           H  
ATOM   3943  HZ2 LYS A 261     -15.133  -5.776  -6.614  1.00  0.00           H  
ATOM   3944  HZ3 LYS A 261     -13.764  -5.419  -5.766  1.00  0.00           H  
ATOM   3945  N   ILE A 262      -9.320  -7.611  -4.969  1.00 10.98           N  
ATOM   3946  CA  ILE A 262      -8.296  -6.880  -5.720  1.00 10.57           C  
ATOM   3947  C   ILE A 262      -8.929  -5.687  -6.441  1.00 10.28           C  
ATOM   3948  O   ILE A 262     -10.138  -5.671  -6.689  1.00 10.03           O  
ATOM   3949  CB  ILE A 262      -7.533  -7.775  -6.728  1.00 10.64           C  
ATOM   3950  CG1 ILE A 262      -8.471  -8.379  -7.791  1.00 10.69           C  
ATOM   3951  CG2 ILE A 262      -6.775  -8.872  -5.989  1.00 10.63           C  
ATOM   3952  CD1 ILE A 262      -7.753  -9.074  -8.928  1.00 10.73           C  
ATOM   3953  H   ILE A 262      -9.541  -8.563  -5.222  1.00  0.00           H  
ATOM   3954  HA  ILE A 262      -7.572  -6.491  -5.004  1.00  0.00           H  
ATOM   3955  HB  ILE A 262      -6.802  -7.151  -7.242  1.00  0.00           H  
ATOM   3956 HG12 ILE A 262      -9.120  -9.105  -7.301  1.00  0.00           H  
ATOM   3957 HG13 ILE A 262      -9.089  -7.582  -8.204  1.00  0.00           H  
ATOM   3958 HG21 ILE A 262      -6.243  -9.494  -6.708  1.00  0.00           H  
ATOM   3959 HG22 ILE A 262      -6.060  -8.420  -5.301  1.00  0.00           H  
ATOM   3960 HG23 ILE A 262      -7.480  -9.486  -5.428  1.00  0.00           H  
ATOM   3961 HD11 ILE A 262      -8.485  -9.471  -9.632  1.00  0.00           H  
ATOM   3962 HD12 ILE A 262      -7.150  -9.891  -8.531  1.00  0.00           H  
ATOM   3963 HD13 ILE A 262      -7.106  -8.361  -9.439  1.00  0.00           H  
ATOM   3964  N   ASN A 263      -8.113  -4.681  -6.745  1.00 10.02           N  
ATOM   3965  CA  ASN A 263      -8.557  -3.511  -7.510  1.00  9.99           C  
ATOM   3966  C   ASN A 263      -9.796  -2.841  -6.907  1.00  9.61           C  
ATOM   3967  O   ASN A 263     -10.732  -2.484  -7.622  1.00  9.83           O  
ATOM   3968  CB  ASN A 263      -8.815  -3.899  -8.978  1.00 10.33           C  
ATOM   3969  CG  ASN A 263      -7.581  -4.445  -9.664  1.00 10.77           C  
ATOM   3970  ND2 ASN A 263      -6.492  -3.697  -9.589  1.00 10.93           N  
ATOM   3971  OD1 ASN A 263      -7.607  -5.526 -10.260  1.00 11.96           O  
ATOM   3972  H   ASN A 263      -7.152  -4.725  -6.437  1.00  0.00           H  
ATOM   3973  HA  ASN A 263      -7.747  -2.781  -7.498  1.00  0.00           H  
ATOM   3974  HB2 ASN A 263      -9.595  -4.660  -9.005  1.00  0.00           H  
ATOM   3975  HB3 ASN A 263      -9.161  -3.019  -9.521  1.00  0.00           H  
ATOM   3976 HD21 ASN A 263      -5.636  -4.005 -10.028  1.00  0.00           H  
ATOM   3977 HD22 ASN A 263      -6.516  -2.818  -9.092  1.00  0.00           H  
ATOM   3978  N   SER A 264      -9.795  -2.679  -5.586  1.00  9.10           N  
ATOM   3979  CA  SER A 264     -10.900  -2.031  -4.883  1.00  8.96           C  
ATOM   3980  C   SER A 264     -10.372  -1.004  -3.882  1.00  8.74           C  
ATOM   3981  O   SER A 264     -10.956  -0.822  -2.813  1.00  8.87           O  
ATOM   3982  CB  SER A 264     -11.770  -3.085  -4.187  1.00  8.94           C  
ATOM   3983  OG  SER A 264     -11.080  -3.738  -3.135  1.00  8.85           O  
ATOM   3984  H   SER A 264      -9.006  -3.015  -5.053  1.00  0.00           H  
ATOM   3985  HA  SER A 264     -11.515  -1.510  -5.617  1.00  0.00           H  
ATOM   3986  HB2 SER A 264     -12.653  -2.596  -3.777  1.00  0.00           H  
ATOM   3987  HB3 SER A 264     -12.084  -3.828  -4.921  1.00  0.00           H  
ATOM   3988  HG  SER A 264     -11.000  -4.673  -3.336  1.00  0.00           H  
ATOM   3989  N   TYR A 265      -9.280  -0.324  -4.239  1.00  8.54           N  
ATOM   3990  CA  TYR A 265      -8.593   0.570  -3.302  1.00  8.51           C  
ATOM   3991  C   TYR A 265      -9.520   1.715  -2.946  1.00  8.57           C  
ATOM   3992  O   TYR A 265      -9.982   2.447  -3.823  1.00  8.94           O  
ATOM   3993  CB  TYR A 265      -7.289   1.104  -3.887  1.00  8.43           C  
ATOM   3994  CG  TYR A 265      -6.395   1.832  -2.898  1.00  8.30           C  
ATOM   3995  CD1 TYR A 265      -5.608   1.132  -1.984  1.00  8.29           C  
ATOM   3996  CD2 TYR A 265      -6.314   3.224  -2.897  1.00  8.32           C  
ATOM   3997  CE1 TYR A 265      -4.762   1.797  -1.100  1.00  8.14           C  
ATOM   3998  CE2 TYR A 265      -5.477   3.902  -2.013  1.00  8.28           C  
ATOM   3999  CZ  TYR A 265      -4.703   3.187  -1.115  1.00  8.21           C  
ATOM   4000  OH  TYR A 265      -3.857   3.837  -0.239  1.00  8.25           O  
ATOM   4001  H   TYR A 265      -8.919  -0.428  -5.176  1.00  0.00           H  
ATOM   4002  HA  TYR A 265      -8.364   0.013  -2.394  1.00  0.00           H  
ATOM   4003  HB2 TYR A 265      -6.729   0.261  -4.292  1.00  0.00           H  
ATOM   4004  HB3 TYR A 265      -7.529   1.785  -4.704  1.00  0.00           H  
ATOM   4005  HD1 TYR A 265      -5.656   0.053  -1.961  1.00  0.00           H  
ATOM   4006  HD2 TYR A 265      -6.913   3.789  -3.596  1.00  0.00           H  
ATOM   4007  HE1 TYR A 265      -4.154   1.236  -0.406  1.00  0.00           H  
ATOM   4008  HE2 TYR A 265      -5.432   4.981  -2.028  1.00  0.00           H  
ATOM   4009  HH  TYR A 265      -4.207   4.709  -0.042  1.00  0.00           H  
ATOM   4010  N   THR A 266      -9.802   1.830  -1.654  1.00  8.65           N  
ATOM   4011  CA  THR A 266     -10.816   2.738  -1.142  1.00  8.76           C  
ATOM   4012  C   THR A 266     -10.154   3.637  -0.121  1.00  8.62           C  
ATOM   4013  O   THR A 266      -9.592   3.160   0.868  1.00  8.23           O  
ATOM   4014  CB  THR A 266     -11.971   1.951  -0.497  1.00  9.09           C  
ATOM   4015  CG2 THR A 266     -13.078   2.885  -0.012  1.00  9.27           C  
ATOM   4016  OG1 THR A 266     -12.521   1.047  -1.462  1.00  9.56           O  
ATOM   4017  H   THR A 266      -9.289   1.261  -0.996  1.00  0.00           H  
ATOM   4018  HA  THR A 266     -11.204   3.345  -1.960  1.00  0.00           H  
ATOM   4019  HB  THR A 266     -11.587   1.381   0.349  1.00  0.00           H  
ATOM   4020  HG1 THR A 266     -11.819   0.504  -1.829  1.00  0.00           H  
ATOM   4021 HG21 THR A 266     -13.878   2.298   0.438  1.00  0.00           H  
ATOM   4022 HG22 THR A 266     -13.473   3.449  -0.857  1.00  0.00           H  
ATOM   4023 HG23 THR A 266     -12.673   3.575   0.728  1.00  0.00           H  
ATOM   4024  N   VAL A 267     -10.241   4.940  -0.360  1.00  8.72           N  
ATOM   4025  CA  VAL A 267      -9.586   5.927   0.487  1.00  9.11           C  
ATOM   4026  C   VAL A 267     -10.250   5.962   1.863  1.00  9.15           C  
ATOM   4027  O   VAL A 267     -11.472   5.879   1.970  1.00  9.24           O  
ATOM   4028  CB  VAL A 267      -9.608   7.319  -0.177  1.00  9.30           C  
ATOM   4029  CG1 VAL A 267      -9.108   8.397   0.773  1.00  9.40           C  
ATOM   4030  CG2 VAL A 267      -8.770   7.300  -1.449  1.00  9.36           C  
ATOM   4031  H   VAL A 267     -10.778   5.257  -1.154  1.00  0.00           H  
ATOM   4032  HA  VAL A 267      -8.546   5.628   0.618  1.00  0.00           H  
ATOM   4033  HB  VAL A 267     -10.637   7.553  -0.449  1.00  0.00           H  
ATOM   4034 HG11 VAL A 267      -9.718   8.397   1.677  1.00  0.00           H  
ATOM   4035 HG12 VAL A 267      -8.069   8.196   1.036  1.00  0.00           H  
ATOM   4036 HG13 VAL A 267      -9.178   9.370   0.287  1.00  0.00           H  
ATOM   4037 HG21 VAL A 267      -8.790   8.286  -1.913  1.00  0.00           H  
ATOM   4038 HG22 VAL A 267      -7.742   7.036  -1.202  1.00  0.00           H  
ATOM   4039 HG23 VAL A 267      -9.178   6.564  -2.142  1.00  0.00           H  
ATOM   4040  N   ASP A 268      -9.426   6.066   2.902  1.00  9.24           N  
ATOM   4041  CA  ASP A 268      -9.887   6.080   4.282  1.00  9.52           C  
ATOM   4042  C   ASP A 268      -9.764   7.507   4.832  1.00  9.25           C  
ATOM   4043  O   ASP A 268      -8.663   7.951   5.162  1.00  9.11           O  
ATOM   4044  CB  ASP A 268      -9.058   5.104   5.119  1.00 10.15           C  
ATOM   4045  CG  ASP A 268      -9.523   5.011   6.561  1.00 10.68           C  
ATOM   4046  OD1 ASP A 268     -10.477   5.714   6.971  1.00 11.07           O  
ATOM   4047  OD2 ASP A 268      -8.911   4.212   7.296  1.00 11.96           O1-
ATOM   4048  H   ASP A 268      -8.434   6.139   2.725  1.00  0.00           H  
ATOM   4049  HA  ASP A 268     -10.933   5.775   4.311  1.00  0.00           H  
ATOM   4050  HB2 ASP A 268      -9.128   4.114   4.668  1.00  0.00           H  
ATOM   4051  HB3 ASP A 268      -8.016   5.425   5.105  1.00  0.00           H  
ATOM   4052  N   PRO A 269     -10.898   8.219   4.968  1.00  8.98           N  
ATOM   4053  CA  PRO A 269     -10.851   9.577   5.514  1.00  9.06           C  
ATOM   4054  C   PRO A 269     -10.545   9.667   7.017  1.00  9.17           C  
ATOM   4055  O   PRO A 269     -10.243  10.759   7.506  1.00  9.57           O  
ATOM   4056  CB  PRO A 269     -12.254  10.115   5.219  1.00  8.92           C  
ATOM   4057  CG  PRO A 269     -13.118   8.908   5.252  1.00  8.97           C  
ATOM   4058  CD  PRO A 269     -12.282   7.805   4.671  1.00  8.96           C  
ATOM   4059  HA  PRO A 269     -10.117  10.163   4.961  1.00  0.00           H  
ATOM   4060  HB2 PRO A 269     -12.562  10.832   5.980  1.00  0.00           H  
ATOM   4061  HB3 PRO A 269     -12.283  10.575   4.231  1.00  0.00           H  
ATOM   4062  HG2 PRO A 269     -13.403   8.671   6.277  1.00  0.00           H  
ATOM   4063  HG3 PRO A 269     -14.007   9.066   4.642  1.00  0.00           H  
ATOM   4064  HD2 PRO A 269     -12.440   7.723   3.596  1.00  0.00           H  
ATOM   4065  HD3 PRO A 269     -12.509   6.858   5.161  1.00  0.00           H  
ATOM   4066  N  ATHR A 270     -10.646   8.539   7.722  0.50  9.21           N  
ATOM   4067  N  BTHR A 270     -10.626   8.553   7.740  0.50  9.29           N  
ATOM   4068  CA ATHR A 270     -10.298   8.448   9.135  0.50  9.25           C  
ATOM   4069  CA BTHR A 270     -10.256   8.534   9.152  0.50  9.36           C  
ATOM   4070  C  ATHR A 270      -8.786   8.287   9.362  0.50  9.12           C  
ATOM   4071  C  BTHR A 270      -8.762   8.311   9.368  0.50  9.18           C  
ATOM   4072  O  ATHR A 270      -8.312   8.466  10.483  0.50  9.29           O  
ATOM   4073  O  BTHR A 270      -8.273   8.468  10.487  0.50  9.35           O  
ATOM   4074  CB ATHR A 270     -11.059   7.276   9.788  0.50  9.44           C  
ATOM   4075  CB BTHR A 270     -11.056   7.465   9.900  0.50  9.63           C  
ATOM   4076  CG2ATHR A 270     -10.937   7.315  11.303  0.50  9.45           C  
ATOM   4077  CG2BTHR A 270     -12.508   7.566   9.490  0.50  9.78           C  
ATOM   4078  OG1ATHR A 270     -12.444   7.356   9.429  0.50  9.76           O  
ATOM   4079  OG1BTHR A 270     -10.543   6.163   9.590  0.50  9.85           O  
ATOM   4080  H  ATHR A 270     -10.980   7.708   7.255  0.50  0.00           H  
ATOM   4081  H  BTHR A 270     -10.950   7.702   7.303  0.50  0.00           H  
ATOM   4082  HA ATHR A 270     -10.616   9.370   9.621  0.50  0.00           H  
ATOM   4083  HA BTHR A 270     -10.514   9.504   9.578  0.50  0.00           H  
ATOM   4084  HB ATHR A 270     -10.649   6.335   9.421  0.50  0.00           H  
ATOM   4085  HB BTHR A 270     -10.972   7.638  10.973  0.50  0.00           H  
ATOM   4086  HG1ATHR A 270     -12.722   6.525   9.038  0.50  0.00           H  
ATOM   4087  HG1BTHR A 270     -10.846   5.898   8.718  0.50  0.00           H  
ATOM   4088 HG21ATHR A 270     -10.879   6.298  11.690  0.50  0.00           H  
ATOM   4089 HG21BTHR A 270     -12.889   8.556   9.740  0.50  0.00           H  
ATOM   4090 HG22ATHR A 270     -11.809   7.814  11.725  0.50  0.00           H  
ATOM   4091 HG22BTHR A 270     -12.594   7.404   8.415  0.50  0.00           H  
ATOM   4092 HG23ATHR A 270     -10.036   7.862  11.581  0.50  0.00           H  
ATOM   4093 HG23BTHR A 270     -13.088   6.810  10.019  0.50  0.00           H  
ATOM   4094  N   SER A 271      -8.036   7.948   8.312  1.00  8.93           N  
ATOM   4095  CA  SER A 271      -6.586   7.792   8.404  1.00  8.82           C  
ATOM   4096  C   SER A 271      -5.909   9.143   8.515  1.00  8.93           C  
ATOM   4097  O   SER A 271      -6.389  10.146   7.972  1.00  9.07           O  
ATOM   4098  CB  SER A 271      -6.037   7.069   7.174  1.00  8.61           C  
ATOM   4099  OG  SER A 271      -4.627   6.911   7.244  1.00  8.29           O  
ATOM   4100  H  ASER A 271      -8.487   7.794   7.421  0.50  0.00           H  
ATOM   4101  H  BSER A 271      -8.497   7.777   7.430  0.50  0.00           H  
ATOM   4102  HA  SER A 271      -6.350   7.206   9.292  1.00  0.00           H  
ATOM   4103  HB2 SER A 271      -6.284   7.648   6.284  1.00  0.00           H  
ATOM   4104  HB3 SER A 271      -6.503   6.086   7.100  1.00  0.00           H  
ATOM   4105  HG  SER A 271      -4.220   7.754   7.456  1.00  0.00           H  
ATOM   4106  N   SER A 272      -4.782   9.156   9.214  1.00  9.15           N  
ATOM   4107  CA  SER A 272      -3.841  10.256   9.101  1.00  9.58           C  
ATOM   4108  C   SER A 272      -3.194  10.207   7.723  1.00  9.86           C  
ATOM   4109  O   SER A 272      -3.211   9.177   7.037  1.00  9.78           O  
ATOM   4110  CB  SER A 272      -2.763  10.169  10.178  1.00  9.63           C  
ATOM   4111  OG  SER A 272      -2.103   8.916  10.135  1.00  9.77           O  
ATOM   4112  H   SER A 272      -4.575   8.387   9.836  1.00  0.00           H  
ATOM   4113  HA  SER A 272      -4.379  11.198   9.209  1.00  0.00           H  
ATOM   4114  HB2 SER A 272      -3.226  10.295  11.157  1.00  0.00           H  
ATOM   4115  HB3 SER A 272      -2.034  10.964  10.021  1.00  0.00           H  
ATOM   4116  HG  SER A 272      -2.715   8.223  10.393  1.00  0.00           H  
ATOM   4117  N   ASP A 273      -2.652  11.345   7.315  1.00 10.38           N  
ATOM   4118  CA  ASP A 273      -1.822  11.431   6.113  1.00 10.61           C  
ATOM   4119  C   ASP A 273      -0.720  12.446   6.415  1.00 10.42           C  
ATOM   4120  O   ASP A 273      -0.593  12.879   7.563  1.00 10.21           O  
ATOM   4121  CB  ASP A 273      -2.679  11.733   4.852  1.00 11.01           C  
ATOM   4122  CG  ASP A 273      -3.012  13.215   4.654  1.00 11.45           C  
ATOM   4123  OD1 ASP A 273      -3.020  13.983   5.633  1.00 11.74           O  
ATOM   4124  OD2 ASP A 273      -3.291  13.612   3.493  1.00 11.99           O1-
ATOM   4125  H   ASP A 273      -2.818  12.184   7.853  1.00  0.00           H  
ATOM   4126  HA  ASP A 273      -1.348  10.460   5.967  1.00  0.00           H  
ATOM   4127  HB2 ASP A 273      -3.615  11.181   4.936  1.00  0.00           H  
ATOM   4128  HB3 ASP A 273      -2.143  11.376   3.973  1.00  0.00           H  
ATOM   4129  N   PHE A 274       0.064  12.844   5.419  1.00 10.34           N  
ATOM   4130  CA  PHE A 274       1.179  13.757   5.684  1.00 10.32           C  
ATOM   4131  C   PHE A 274       0.764  15.172   6.082  1.00 10.17           C  
ATOM   4132  O   PHE A 274       1.590  15.920   6.592  1.00 10.00           O  
ATOM   4133  CB  PHE A 274       2.153  13.791   4.505  1.00 10.67           C  
ATOM   4134  CG  PHE A 274       2.787  12.461   4.217  1.00 11.24           C  
ATOM   4135  CD1 PHE A 274       3.466  11.775   5.215  1.00 11.71           C  
ATOM   4136  CD2 PHE A 274       2.699  11.886   2.954  1.00 11.48           C  
ATOM   4137  CE1 PHE A 274       4.042  10.540   4.964  1.00 12.02           C  
ATOM   4138  CE2 PHE A 274       3.274  10.652   2.696  1.00 11.85           C  
ATOM   4139  CZ  PHE A 274       3.949   9.981   3.701  1.00 11.95           C  
ATOM   4140  H   PHE A 274      -0.109  12.517   4.479  1.00  0.00           H  
ATOM   4141  HA  PHE A 274       1.727  13.343   6.530  1.00  0.00           H  
ATOM   4142  HB2 PHE A 274       2.942  14.508   4.730  1.00  0.00           H  
ATOM   4143  HB3 PHE A 274       1.617  14.125   3.616  1.00  0.00           H  
ATOM   4144  HD1 PHE A 274       3.546  12.210   6.200  1.00  0.00           H  
ATOM   4145  HD2 PHE A 274       2.177  12.407   2.165  1.00  0.00           H  
ATOM   4146  HE1 PHE A 274       4.562  10.015   5.752  1.00  0.00           H  
ATOM   4147  HE2 PHE A 274       3.196  10.214   1.712  1.00  0.00           H  
ATOM   4148  HZ  PHE A 274       4.403   9.022   3.500  1.00  0.00           H  
ATOM   4149  N   SER A 275      -0.502  15.528   5.866  1.00 10.18           N  
ATOM   4150  CA  SER A 275      -1.043  16.799   6.348  1.00 10.50           C  
ATOM   4151  C   SER A 275      -1.389  16.775   7.843  1.00 10.97           C  
ATOM   4152  O   SER A 275      -1.612  17.837   8.423  1.00 11.14           O  
ATOM   4153  CB  SER A 275      -2.276  17.209   5.533  1.00 10.49           C  
ATOM   4154  OG  SER A 275      -3.403  16.413   5.860  1.00 10.47           O  
ATOM   4155  H   SER A 275      -1.106  14.901   5.354  1.00  0.00           H  
ATOM   4156  HA  SER A 275      -0.279  17.562   6.198  1.00  0.00           H  
ATOM   4157  HB2 SER A 275      -2.507  18.253   5.742  1.00  0.00           H  
ATOM   4158  HB3 SER A 275      -2.056  17.098   4.471  1.00  0.00           H  
ATOM   4159  HG  SER A 275      -3.291  15.533   5.493  1.00  0.00           H  
ATOM   4160  N   THR A 276      -1.442  15.584   8.452  1.00 11.41           N  
ATOM   4161  CA  THR A 276      -1.822  15.417   9.862  1.00 11.91           C  
ATOM   4162  C   THR A 276      -0.867  14.475  10.622  1.00 12.56           C  
ATOM   4163  O   THR A 276      -1.280  13.419  11.098  1.00 12.39           O  
ATOM   4164  CB  THR A 276      -3.260  14.864   9.976  1.00 11.93           C  
ATOM   4165  CG2 THR A 276      -4.265  15.843   9.429  1.00 11.92           C  
ATOM   4166  OG1 THR A 276      -3.372  13.639   9.243  1.00 12.18           O  
ATOM   4167  H   THR A 276      -1.209  14.760   7.916  1.00  0.00           H  
ATOM   4168  HA  THR A 276      -1.792  16.395  10.343  1.00  0.00           H  
ATOM   4169  HB  THR A 276      -3.485  14.672  11.025  1.00  0.00           H  
ATOM   4170  HG1 THR A 276      -3.449  12.905   9.857  1.00  0.00           H  
ATOM   4171 HG21 THR A 276      -5.268  15.426   9.523  1.00  0.00           H  
ATOM   4172 HG22 THR A 276      -4.049  16.036   8.378  1.00  0.00           H  
ATOM   4173 HG23 THR A 276      -4.206  16.776   9.989  1.00  0.00           H  
ATOM   4174  N   PRO A 277       0.416  14.859  10.750  1.00 13.56           N  
ATOM   4175  CA  PRO A 277       1.376  13.975  11.435  1.00 14.19           C  
ATOM   4176  C   PRO A 277       1.088  13.718  12.927  1.00 14.73           C  
ATOM   4177  O   PRO A 277       1.356  12.620  13.420  1.00 14.90           O  
ATOM   4178  CB  PRO A 277       2.718  14.695  11.247  1.00 14.24           C  
ATOM   4179  CG  PRO A 277       2.364  16.112  10.955  1.00 14.07           C  
ATOM   4180  CD  PRO A 277       1.074  16.057  10.198  1.00 13.96           C  
ATOM   4181  HA  PRO A 277       1.411  13.019  10.912  1.00  0.00           H  
ATOM   4182  HB2 PRO A 277       3.317  14.630  12.155  1.00  0.00           H  
ATOM   4183  HB3 PRO A 277       3.262  14.263  10.407  1.00  0.00           H  
ATOM   4184  HG2 PRO A 277       3.140  16.581  10.350  1.00  0.00           H  
ATOM   4185  HG3 PRO A 277       2.229  16.664  11.885  1.00  0.00           H  
ATOM   4186  HD2 PRO A 277       1.252  15.948   9.128  1.00  0.00           H  
ATOM   4187  HD3 PRO A 277       0.476  16.947  10.397  1.00  0.00           H  
ATOM   4188  N   CYS A 278       0.562  14.712  13.638  1.00 15.49           N  
ATOM   4189  CA  CYS A 278       0.152  14.515  15.031  1.00 16.01           C  
ATOM   4190  C   CYS A 278      -0.989  13.509  15.175  1.00 14.76           C  
ATOM   4191  O   CYS A 278      -1.012  12.760  16.151  1.00 14.27           O  
ATOM   4192  CB  CYS A 278      -0.235  15.837  15.700  1.00 17.73           C  
ATOM   4193  SG  CYS A 278       1.069  17.091  15.751  1.00 20.74           S  
ATOM   4194  H   CYS A 278       0.443  15.619  13.210  1.00  0.00           H  
ATOM   4195  HA  CYS A 278       1.010  14.115  15.571  1.00  0.00           H  
ATOM   4196  HB2 CYS A 278      -1.082  16.254  15.155  1.00  0.00           H  
ATOM   4197  HB3 CYS A 278      -0.552  15.627  16.722  1.00  0.00           H  
ATOM   4198  N   LEU A 279      -1.905  13.461  14.203  1.00 13.62           N  
ATOM   4199  CA  LEU A 279      -2.985  12.474  14.227  1.00 13.00           C  
ATOM   4200  C   LEU A 279      -2.450  11.049  14.139  1.00 12.53           C  
ATOM   4201  O   LEU A 279      -3.000  10.145  14.772  1.00 12.00           O  
ATOM   4202  CB  LEU A 279      -4.007  12.715  13.108  1.00 13.15           C  
ATOM   4203  CG  LEU A 279      -5.192  11.734  13.067  1.00 13.23           C  
ATOM   4204  CD1 LEU A 279      -6.021  11.798  14.345  1.00 13.41           C  
ATOM   4205  CD2 LEU A 279      -6.069  11.984  11.851  1.00 13.42           C  
ATOM   4206  H   LEU A 279      -1.851  14.118  13.438  1.00  0.00           H  
ATOM   4207  HA  LEU A 279      -3.506  12.575  15.179  1.00  0.00           H  
ATOM   4208  HB2 LEU A 279      -4.409  13.721  13.232  1.00  0.00           H  
ATOM   4209  HB3 LEU A 279      -3.487  12.667  12.151  1.00  0.00           H  
ATOM   4210  HG  LEU A 279      -4.787  10.726  12.983  1.00  0.00           H  
ATOM   4211 HD11 LEU A 279      -5.377  11.617  15.206  1.00  0.00           H  
ATOM   4212 HD12 LEU A 279      -6.802  11.039  14.309  1.00  0.00           H  
ATOM   4213 HD13 LEU A 279      -6.477  12.784  14.433  1.00  0.00           H  
ATOM   4214 HD21 LEU A 279      -5.461  11.935  10.948  1.00  0.00           H  
ATOM   4215 HD22 LEU A 279      -6.850  11.225  11.805  1.00  0.00           H  
ATOM   4216 HD23 LEU A 279      -6.525  12.971  11.929  1.00  0.00           H  
ATOM   4217  N  AMET A 280      -1.392  10.848  13.353  0.50 12.02           N  
ATOM   4218  N  BMET A 280      -1.392  10.851  13.355  0.50 12.63           N  
ATOM   4219  CA AMET A 280      -0.739   9.544  13.259  0.50 11.79           C  
ATOM   4220  CA BMET A 280      -0.749   9.548  13.256  0.50 12.74           C  
ATOM   4221  C  AMET A 280      -0.245   9.079  14.627  0.50 11.71           C  
ATOM   4222  C  BMET A 280      -0.245   9.080  14.624  0.50 12.27           C  
ATOM   4223  O  AMET A 280      -0.469   7.930  15.015  0.50 11.60           O  
ATOM   4224  O  BMET A 280      -0.460   7.928  15.006  0.50 12.14           O  
ATOM   4225  CB AMET A 280       0.424   9.594  12.264  0.50 11.74           C  
ATOM   4226  CB BMET A 280       0.407   9.595  12.259  0.50 13.44           C  
ATOM   4227  CG AMET A 280       1.069   8.244  12.013  0.50 11.68           C  
ATOM   4228  CG BMET A 280       0.747   8.231  11.688  0.50 14.00           C  
ATOM   4229  SD AMET A 280       2.345   7.831  13.215  0.50 11.84           S  
ATOM   4230  SD BMET A 280       2.518   7.923  11.683  0.50 15.25           S  
ATOM   4231  CE AMET A 280       3.602   9.040  12.822  0.50 11.86           C  
ATOM   4232  CE BMET A 280       2.735   7.826  13.457  0.50 15.08           C  
ATOM   4233  H  AMET A 280      -1.032  11.618  12.808  0.50  0.00           H  
ATOM   4234  H  BMET A 280      -1.027  11.623  12.816  0.50  0.00           H  
ATOM   4235  HA AMET A 280      -1.469   8.821  12.895  0.50  0.00           H  
ATOM   4236  HA BMET A 280      -1.484   8.828  12.896  0.50  0.00           H  
ATOM   4237  HB2AMET A 280       0.049   9.978  11.315  0.50  0.00           H  
ATOM   4238  HB2BMET A 280       1.288   9.990  12.766  0.50  0.00           H  
ATOM   4239  HB3AMET A 280       1.182  10.279  12.645  0.50  0.00           H  
ATOM   4240  HB3BMET A 280       0.141  10.264  11.441  0.50  0.00           H  
ATOM   4241  HG2AMET A 280       0.295   7.478  12.053  0.50  0.00           H  
ATOM   4242  HG2BMET A 280       0.259   7.466  12.292  0.50  0.00           H  
ATOM   4243  HG3AMET A 280       1.511   8.245  11.017  0.50  0.00           H  
ATOM   4244  HG3BMET A 280       0.373   8.170  10.666  0.50  0.00           H  
ATOM   4245  HE1AMET A 280       3.994   9.470  13.744  0.50  0.00           H  
ATOM   4246  HE1BMET A 280       3.799   7.837  13.695  0.50  0.00           H  
ATOM   4247  HE2AMET A 280       3.167   9.830  12.209  0.50  0.00           H  
ATOM   4248  HE2BMET A 280       2.249   8.680  13.929  0.50  0.00           H  
ATOM   4249  HE3AMET A 280       4.411   8.558  12.273  0.50  0.00           H  
ATOM   4250  HE3BMET A 280       2.289   6.903  13.828  0.50  0.00           H  
ATOM   4251  N   TYR A 281       0.408   9.981  15.359  1.00 11.73           N  
ATOM   4252  CA  TYR A 281       0.846   9.696  16.738  1.00 11.60           C  
ATOM   4253  C   TYR A 281      -0.352   9.421  17.670  1.00 11.77           C  
ATOM   4254  O   TYR A 281      -0.357   8.434  18.398  1.00 11.18           O  
ATOM   4255  CB  TYR A 281       1.720  10.838  17.298  1.00 11.41           C  
ATOM   4256  CG  TYR A 281       1.736  10.890  18.811  1.00 11.26           C  
ATOM   4257  CD1 TYR A 281       2.398   9.912  19.559  1.00 11.14           C  
ATOM   4258  CD2 TYR A 281       1.047  11.890  19.497  1.00 11.20           C  
ATOM   4259  CE1 TYR A 281       2.392   9.945  20.944  1.00 11.16           C  
ATOM   4260  CE2 TYR A 281       1.028  11.925  20.881  1.00 11.19           C  
ATOM   4261  CZ  TYR A 281       1.700  10.957  21.599  1.00 11.16           C  
ATOM   4262  OH  TYR A 281       1.673  11.002  22.971  1.00 11.20           O  
ATOM   4263  H  ATYR A 281       0.609  10.886  14.958  0.50  0.00           H  
ATOM   4264  H  BTYR A 281       0.609  10.886  14.959  0.50  0.00           H  
ATOM   4265  HA  TYR A 281       1.458   8.794  16.711  1.00  0.00           H  
ATOM   4266  HB2 TYR A 281       1.333  11.786  16.923  1.00  0.00           H  
ATOM   4267  HB3 TYR A 281       2.741  10.708  16.940  1.00  0.00           H  
ATOM   4268  HD1 TYR A 281       2.923   9.118  19.049  1.00  0.00           H  
ATOM   4269  HD2 TYR A 281       0.520  12.650  18.939  1.00  0.00           H  
ATOM   4270  HE1 TYR A 281       2.920   9.191  21.509  1.00  0.00           H  
ATOM   4271  HE2 TYR A 281       0.490  12.707  21.396  1.00  0.00           H  
ATOM   4272  HH  TYR A 281       2.468  11.434  23.293  1.00  0.00           H  
ATOM   4273  N   GLU A 282      -1.363  10.284  17.627  1.00 12.24           N  
ATOM   4274  CA  GLU A 282      -2.514  10.142  18.527  1.00 12.86           C  
ATOM   4275  C   GLU A 282      -3.287   8.848  18.303  1.00 12.37           C  
ATOM   4276  O   GLU A 282      -3.680   8.189  19.265  1.00 12.00           O  
ATOM   4277  CB  GLU A 282      -3.457  11.340  18.416  1.00 13.94           C  
ATOM   4278  CG  GLU A 282      -2.868  12.624  18.987  1.00 15.09           C  
ATOM   4279  CD  GLU A 282      -3.889  13.729  19.200  1.00 16.22           C  
ATOM   4280  OE1 GLU A 282      -5.099  13.441  19.305  1.00 17.72           O  
ATOM   4281  OE2 GLU A 282      -3.469  14.905  19.275  1.00 17.97           O1-
ATOM   4282  H   GLU A 282      -1.339  11.047  16.966  1.00  0.00           H  
ATOM   4283  HA  GLU A 282      -2.131  10.121  19.547  1.00  0.00           H  
ATOM   4284  HB2 GLU A 282      -4.375  11.109  18.957  1.00  0.00           H  
ATOM   4285  HB3 GLU A 282      -3.699  11.501  17.366  1.00  0.00           H  
ATOM   4286  HG2 GLU A 282      -2.107  12.989  18.297  1.00  0.00           H  
ATOM   4287  HG3 GLU A 282      -2.394  12.397  19.942  1.00  0.00           H  
ATOM   4288  N   LYS A 283      -3.499   8.475  17.044  1.00 11.99           N  
ATOM   4289  CA  LYS A 283      -4.175   7.215  16.744  1.00 11.89           C  
ATOM   4290  C   LYS A 283      -3.338   6.004  17.112  1.00 11.73           C  
ATOM   4291  O   LYS A 283      -3.877   4.995  17.563  1.00 11.74           O  
ATOM   4292  CB  LYS A 283      -4.564   7.129  15.274  1.00 12.04           C  
ATOM   4293  CG  LYS A 283      -5.698   8.061  14.894  1.00 12.36           C  
ATOM   4294  CD  LYS A 283      -6.141   7.841  13.456  1.00 12.61           C  
ATOM   4295  CE  LYS A 283      -6.927   6.547  13.317  1.00 12.86           C  
ATOM   4296  NZ  LYS A 283      -7.253   6.225  11.909  1.00 12.89           N1+
ATOM   4297  H   LYS A 283      -3.190   9.069  16.288  1.00  0.00           H  
ATOM   4298  HA  LYS A 283      -5.091   7.179  17.334  1.00  0.00           H  
ATOM   4299  HB2 LYS A 283      -4.871   6.106  15.058  1.00  0.00           H  
ATOM   4300  HB3 LYS A 283      -3.692   7.370  14.665  1.00  0.00           H  
ATOM   4301  HG2 LYS A 283      -5.362   9.092  15.007  1.00  0.00           H  
ATOM   4302  HG3 LYS A 283      -6.543   7.885  15.559  1.00  0.00           H  
ATOM   4303  HD2 LYS A 283      -6.771   8.675  13.146  1.00  0.00           H  
ATOM   4304  HD3 LYS A 283      -5.262   7.797  12.813  1.00  0.00           H  
ATOM   4305  HE2 LYS A 283      -7.857   6.642  13.877  1.00  0.00           H  
ATOM   4306  HE3 LYS A 283      -6.342   5.731  13.740  1.00  0.00           H  
ATOM   4307  HZ1 LYS A 283      -7.118   7.045  11.336  1.00  0.00           H  
ATOM   4308  HZ2 LYS A 283      -8.216   5.925  11.846  1.00  0.00           H  
ATOM   4309  HZ3 LYS A 283      -6.648   5.484  11.585  1.00  0.00           H  
ATOM   4310  N   PHE A 284      -2.026   6.095  16.911  1.00 11.67           N  
ATOM   4311  CA  PHE A 284      -1.143   5.003  17.279  1.00 11.67           C  
ATOM   4312  C   PHE A 284      -1.286   4.682  18.771  1.00 11.71           C  
ATOM   4313  O   PHE A 284      -1.397   3.522  19.145  1.00 11.37           O  
ATOM   4314  CB  PHE A 284       0.311   5.329  16.930  1.00 11.79           C  
ATOM   4315  CG  PHE A 284       1.260   4.214  17.249  1.00 11.85           C  
ATOM   4316  CD1 PHE A 284       1.370   3.116  16.402  1.00 12.05           C  
ATOM   4317  CD2 PHE A 284       2.014   4.241  18.415  1.00 12.04           C  
ATOM   4318  CE1 PHE A 284       2.234   2.076  16.702  1.00 12.16           C  
ATOM   4319  CE2 PHE A 284       2.876   3.202  18.722  1.00 12.18           C  
ATOM   4320  CZ  PHE A 284       2.985   2.121  17.863  1.00 12.15           C  
ATOM   4321  H   PHE A 284      -1.640   6.932  16.498  1.00  0.00           H  
ATOM   4322  HA  PHE A 284      -1.439   4.121  16.712  1.00  0.00           H  
ATOM   4323  HB2 PHE A 284       0.613   6.212  17.493  1.00  0.00           H  
ATOM   4324  HB3 PHE A 284       0.376   5.552  15.865  1.00  0.00           H  
ATOM   4325  HD1 PHE A 284       0.776   3.074  15.501  1.00  0.00           H  
ATOM   4326  HD2 PHE A 284       1.927   5.081  19.089  1.00  0.00           H  
ATOM   4327  HE1 PHE A 284       2.321   1.233  16.032  1.00  0.00           H  
ATOM   4328  HE2 PHE A 284       3.462   3.234  19.629  1.00  0.00           H  
ATOM   4329  HZ  PHE A 284       3.658   1.311  18.100  1.00  0.00           H  
ATOM   4330  N   VAL A 285      -1.319   5.717  19.603  1.00 12.18           N  
ATOM   4331  CA  VAL A 285      -1.462   5.540  21.049  1.00 12.67           C  
ATOM   4332  C   VAL A 285      -2.898   5.185  21.451  1.00 13.40           C  
ATOM   4333  O   VAL A 285      -3.118   4.183  22.137  1.00 13.13           O  
ATOM   4334  CB  VAL A 285      -0.981   6.794  21.803  1.00 12.67           C  
ATOM   4335  CG1 VAL A 285      -1.325   6.719  23.287  1.00 12.74           C  
ATOM   4336  CG2 VAL A 285       0.522   6.958  21.610  1.00 12.57           C  
ATOM   4337  H   VAL A 285      -1.243   6.652  19.228  1.00  0.00           H  
ATOM   4338  HA  VAL A 285      -0.821   4.710  21.345  1.00  0.00           H  
ATOM   4339  HB  VAL A 285      -1.480   7.665  21.377  1.00  0.00           H  
ATOM   4340 HG11 VAL A 285      -2.402   6.602  23.405  1.00  0.00           H  
ATOM   4341 HG12 VAL A 285      -1.003   7.636  23.781  1.00  0.00           H  
ATOM   4342 HG13 VAL A 285      -0.815   5.866  23.735  1.00  0.00           H  
ATOM   4343 HG21 VAL A 285       0.863   7.845  22.143  1.00  0.00           H  
ATOM   4344 HG22 VAL A 285       1.036   6.080  22.001  1.00  0.00           H  
ATOM   4345 HG23 VAL A 285       0.742   7.066  20.548  1.00  0.00           H  
ATOM   4346  N   ASN A 286      -3.860   6.005  21.031  1.00 14.51           N  
ATOM   4347  CA  ASN A 286      -5.263   5.843  21.458  1.00 15.65           C  
ATOM   4348  C   ASN A 286      -5.964   4.619  20.921  1.00 15.44           C  
ATOM   4349  O   ASN A 286      -6.899   4.132  21.558  1.00 15.74           O  
ATOM   4350  CB  ASN A 286      -6.124   7.009  20.999  1.00 16.89           C  
ATOM   4351  CG  ASN A 286      -5.846   8.278  21.742  1.00 18.38           C  
ATOM   4352  ND2 ASN A 286      -6.727   9.240  21.535  1.00 20.32           N  
ATOM   4353  OD1 ASN A 286      -4.871   8.406  22.484  1.00 19.17           O  
ATOM   4354  H   ASN A 286      -3.622   6.759  20.402  1.00  0.00           H  
ATOM   4355  HA  ASN A 286      -5.289   5.804  22.547  1.00  0.00           H  
ATOM   4356  HB2 ASN A 286      -5.937   7.181  19.939  1.00  0.00           H  
ATOM   4357  HB3 ASN A 286      -7.173   6.746  21.133  1.00  0.00           H  
ATOM   4358 HD21 ASN A 286      -7.510   9.083  20.916  1.00  0.00           H  
ATOM   4359 HD22 ASN A 286      -6.618  10.132  21.996  1.00  0.00           H  
ATOM   4360  N   ILE A 287      -5.579   4.181  19.723  1.00 15.12           N  
ATOM   4361  CA  ILE A 287      -6.216   3.042  19.072  1.00 14.82           C  
ATOM   4362  C   ILE A 287      -5.308   1.821  19.085  1.00 14.37           C  
ATOM   4363  O   ILE A 287      -5.684   0.792  19.629  1.00 14.39           O  
ATOM   4364  CB  ILE A 287      -6.666   3.367  17.625  1.00 15.10           C  
ATOM   4365  CG1 ILE A 287      -7.708   4.494  17.646  1.00 15.45           C  
ATOM   4366  CG2 ILE A 287      -7.235   2.118  16.951  1.00 15.14           C  
ATOM   4367  CD1 ILE A 287      -8.058   5.056  16.285  1.00 15.64           C  
ATOM   4368  H   ILE A 287      -4.821   4.653  19.250  1.00  0.00           H  
ATOM   4369  HA  ILE A 287      -7.109   2.793  19.645  1.00  0.00           H  
ATOM   4370  HB  ILE A 287      -5.799   3.705  17.058  1.00  0.00           H  
ATOM   4371 HG12 ILE A 287      -7.317   5.306  18.259  1.00  0.00           H  
ATOM   4372 HG13 ILE A 287      -8.619   4.116  18.110  1.00  0.00           H  
ATOM   4373 HG21 ILE A 287      -6.481   1.331  16.947  1.00  0.00           H  
ATOM   4374 HG22 ILE A 287      -8.112   1.777  17.500  1.00  0.00           H  
ATOM   4375 HG23 ILE A 287      -7.518   2.356  15.926  1.00  0.00           H  
ATOM   4376 HD11 ILE A 287      -8.801   5.846  16.398  1.00  0.00           H  
ATOM   4377 HD12 ILE A 287      -7.161   5.464  15.819  1.00  0.00           H  
ATOM   4378 HD13 ILE A 287      -8.464   4.262  15.658  1.00  0.00           H  
ATOM   4379  N   THR A 288      -4.130   1.925  18.474  1.00 13.86           N  
ATOM   4380  CA  THR A 288      -3.283   0.745  18.272  1.00 13.54           C  
ATOM   4381  C   THR A 288      -2.749   0.187  19.596  1.00 13.33           C  
ATOM   4382  O   THR A 288      -2.968  -0.982  19.906  1.00 13.24           O  
ATOM   4383  CB  THR A 288      -2.132   1.025  17.284  1.00 13.64           C  
ATOM   4384  CG2 THR A 288      -1.402  -0.258  16.918  1.00 13.70           C  
ATOM   4385  OG1 THR A 288      -2.672   1.618  16.096  1.00 13.94           O  
ATOM   4386  H   THR A 288      -3.816   2.827  18.146  1.00  0.00           H  
ATOM   4387  HA  THR A 288      -3.909  -0.028  17.826  1.00  0.00           H  
ATOM   4388  HB  THR A 288      -1.428   1.719  17.742  1.00  0.00           H  
ATOM   4389  HG1 THR A 288      -3.285   1.006  15.683  1.00  0.00           H  
ATOM   4390 HG21 THR A 288      -0.596  -0.032  16.220  1.00  0.00           H  
ATOM   4391 HG22 THR A 288      -0.987  -0.709  17.819  1.00  0.00           H  
ATOM   4392 HG23 THR A 288      -2.101  -0.953  16.453  1.00  0.00           H  
ATOM   4393  N   VAL A 289      -2.077   1.020  20.380  1.00 13.12           N  
ATOM   4394  CA  VAL A 289      -1.500   0.563  21.647  1.00 13.25           C  
ATOM   4395  C   VAL A 289      -2.611   0.190  22.632  1.00 13.82           C  
ATOM   4396  O   VAL A 289      -2.588  -0.895  23.208  1.00 13.51           O  
ATOM   4397  CB  VAL A 289      -0.540   1.610  22.251  1.00 12.96           C  
ATOM   4398  CG1 VAL A 289      -0.039   1.173  23.622  1.00 12.86           C  
ATOM   4399  CG2 VAL A 289       0.650   1.828  21.324  1.00 12.82           C  
ATOM   4400  H   VAL A 289      -1.961   1.983  20.099  1.00  0.00           H  
ATOM   4401  HA  VAL A 289      -0.922  -0.338  21.442  1.00  0.00           H  
ATOM   4402  HB  VAL A 289      -1.076   2.553  22.359  1.00  0.00           H  
ATOM   4403 HG11 VAL A 289      -0.888   1.016  24.287  1.00  0.00           H  
ATOM   4404 HG12 VAL A 289       0.608   1.947  24.036  1.00  0.00           H  
ATOM   4405 HG13 VAL A 289       0.522   0.244  23.524  1.00  0.00           H  
ATOM   4406 HG21 VAL A 289       0.294   2.141  20.342  1.00  0.00           H  
ATOM   4407 HG22 VAL A 289       1.297   2.601  21.739  1.00  0.00           H  
ATOM   4408 HG23 VAL A 289       1.211   0.898  21.228  1.00  0.00           H  
ATOM   4409  N   LYS A 290      -3.591   1.077  22.782  1.00 14.72           N  
ATOM   4410  CA  LYS A 290      -4.720   0.861  23.695  1.00 15.88           C  
ATOM   4411  C   LYS A 290      -5.492  -0.427  23.405  1.00 15.66           C  
ATOM   4412  O   LYS A 290      -5.899  -1.116  24.334  1.00 15.85           O  
ATOM   4413  CB  LYS A 290      -5.672   2.063  23.652  1.00 17.15           C  
ATOM   4414  CG  LYS A 290      -6.824   2.046  24.653  1.00 18.52           C  
ATOM   4415  CD  LYS A 290      -6.336   2.094  26.090  1.00 19.64           C  
ATOM   4416  CE  LYS A 290      -7.491   2.164  27.076  1.00 20.49           C  
ATOM   4417  NZ  LYS A 290      -8.076   3.530  27.158  1.00 21.24           N1+
ATOM   4418  H   LYS A 290      -3.557   1.933  22.247  1.00  0.00           H  
ATOM   4419  HA  LYS A 290      -4.321   0.789  24.707  1.00  0.00           H  
ATOM   4420  HB2 LYS A 290      -5.083   2.961  23.839  1.00  0.00           H  
ATOM   4421  HB3 LYS A 290      -6.092   2.132  22.648  1.00  0.00           H  
ATOM   4422  HG2 LYS A 290      -7.401   1.132  24.509  1.00  0.00           H  
ATOM   4423  HG3 LYS A 290      -7.468   2.906  24.468  1.00  0.00           H  
ATOM   4424  HD2 LYS A 290      -5.752   1.197  26.294  1.00  0.00           H  
ATOM   4425  HD3 LYS A 290      -5.701   2.970  26.222  1.00  0.00           H  
ATOM   4426  HE2 LYS A 290      -7.128   1.878  28.063  1.00  0.00           H  
ATOM   4427  HE3 LYS A 290      -8.266   1.464  26.765  1.00  0.00           H  
ATOM   4428  HZ1 LYS A 290      -7.391   4.168  27.537  1.00  0.00           H  
ATOM   4429  HZ2 LYS A 290      -8.347   3.836  26.234  1.00  0.00           H  
ATOM   4430  HZ3 LYS A 290      -8.888   3.513  27.758  1.00  0.00           H  
ATOM   4431  N   SER A 291      -5.695  -0.756  22.132  1.00 15.23           N  
ATOM   4432  CA  SER A 291      -6.413  -1.987  21.774  1.00 15.11           C  
ATOM   4433  C   SER A 291      -5.651  -3.258  22.150  1.00 14.43           C  
ATOM   4434  O   SER A 291      -6.270  -4.275  22.434  1.00 14.72           O  
ATOM   4435  CB  SER A 291      -6.767  -2.008  20.290  1.00 15.47           C  
ATOM   4436  OG  SER A 291      -7.664  -0.954  19.983  1.00 16.33           O  
ATOM   4437  H   SER A 291      -5.350  -0.151  21.401  1.00  0.00           H  
ATOM   4438  HA  SER A 291      -7.349  -1.992  22.332  1.00  0.00           H  
ATOM   4439  HB2 SER A 291      -5.857  -1.888  19.702  1.00  0.00           H  
ATOM   4440  HB3 SER A 291      -7.233  -2.962  20.044  1.00  0.00           H  
ATOM   4441  HG  SER A 291      -7.235  -0.111  20.146  1.00  0.00           H  
ATOM   4442  N   LEU A 292      -4.319  -3.200  22.147  1.00 13.55           N  
ATOM   4443  CA  LEU A 292      -3.491  -4.328  22.587  1.00 13.07           C  
ATOM   4444  C   LEU A 292      -3.480  -4.488  24.110  1.00 12.83           C  
ATOM   4445  O   LEU A 292      -3.357  -5.601  24.615  1.00 12.60           O  
ATOM   4446  CB  LEU A 292      -2.053  -4.168  22.079  1.00 12.94           C  
ATOM   4447  CG  LEU A 292      -1.868  -4.208  20.560  1.00 12.93           C  
ATOM   4448  CD1 LEU A 292      -0.462  -3.757  20.185  1.00 12.96           C  
ATOM   4449  CD2 LEU A 292      -2.135  -5.603  20.026  1.00 13.04           C  
ATOM   4450  H   LEU A 292      -3.866  -2.354  21.832  1.00  0.00           H  
ATOM   4451  HA  LEU A 292      -3.903  -5.239  22.154  1.00  0.00           H  
ATOM   4452  HB2 LEU A 292      -1.457  -4.973  22.508  1.00  0.00           H  
ATOM   4453  HB3 LEU A 292      -1.663  -3.219  22.447  1.00  0.00           H  
ATOM   4454  HG  LEU A 292      -2.583  -3.522  20.107  1.00  0.00           H  
ATOM   4455 HD11 LEU A 292      -0.285  -2.755  20.575  1.00  0.00           H  
ATOM   4456 HD12 LEU A 292      -0.361  -3.747  19.100  1.00  0.00           H  
ATOM   4457 HD13 LEU A 292       0.267  -4.446  20.611  1.00  0.00           H  
ATOM   4458 HD21 LEU A 292      -3.143  -5.911  20.302  1.00  0.00           H  
ATOM   4459 HD22 LEU A 292      -1.413  -6.299  20.452  1.00  0.00           H  
ATOM   4460 HD23 LEU A 292      -2.040  -5.601  18.940  1.00  0.00           H  
ATOM   4461  N   TYR A 293      -3.600  -3.368  24.822  1.00 12.75           N  
ATOM   4462  CA  TYR A 293      -3.575  -3.323  26.285  1.00 12.83           C  
ATOM   4463  C   TYR A 293      -4.766  -2.501  26.803  1.00 13.82           C  
ATOM   4464  O   TYR A 293      -4.587  -1.390  27.303  1.00 13.59           O  
ATOM   4465  CB  TYR A 293      -2.251  -2.701  26.739  1.00 12.18           C  
ATOM   4466  CG  TYR A 293      -1.031  -3.515  26.371  1.00 11.61           C  
ATOM   4467  CD1 TYR A 293      -0.627  -4.582  27.162  1.00 11.42           C  
ATOM   4468  CD2 TYR A 293      -0.276  -3.215  25.233  1.00 11.23           C  
ATOM   4469  CE1 TYR A 293       0.490  -5.335  26.836  1.00 11.15           C  
ATOM   4470  CE2 TYR A 293       0.849  -3.963  24.898  1.00 11.02           C  
ATOM   4471  CZ  TYR A 293       1.225  -5.024  25.702  1.00 11.02           C  
ATOM   4472  OH  TYR A 293       2.337  -5.783  25.403  1.00 10.68           O  
ATOM   4473  H   TYR A 293      -3.715  -2.498  24.322  1.00  0.00           H  
ATOM   4474  HA  TYR A 293      -3.645  -4.338  26.675  1.00  0.00           H  
ATOM   4475  HB2 TYR A 293      -2.277  -2.594  27.823  1.00  0.00           H  
ATOM   4476  HB3 TYR A 293      -2.158  -1.711  26.292  1.00  0.00           H  
ATOM   4477  HD1 TYR A 293      -1.193  -4.830  28.048  1.00  0.00           H  
ATOM   4478  HD2 TYR A 293      -0.571  -2.389  24.603  1.00  0.00           H  
ATOM   4479  HE1 TYR A 293       0.787  -6.162  27.464  1.00  0.00           H  
ATOM   4480  HE2 TYR A 293       1.424  -3.717  24.017  1.00  0.00           H  
ATOM   4481  HH  TYR A 293       2.076  -6.699  25.280  1.00  0.00           H  
ATOM   4482  N   PRO A 294      -5.997  -3.035  26.662  1.00 15.28           N  
ATOM   4483  CA  PRO A 294      -7.182  -2.232  27.014  1.00 16.32           C  
ATOM   4484  C   PRO A 294      -7.390  -1.973  28.511  1.00 17.60           C  
ATOM   4485  O   PRO A 294      -7.881  -0.900  28.869  1.00 18.36           O  
ATOM   4486  CB  PRO A 294      -8.345  -3.044  26.430  1.00 16.14           C  
ATOM   4487  CG  PRO A 294      -7.840  -4.439  26.357  1.00 15.89           C  
ATOM   4488  CD  PRO A 294      -6.373  -4.326  26.055  1.00 15.55           C  
ATOM   4489  HA  PRO A 294      -7.125  -1.275  26.496  1.00  0.00           H  
ATOM   4490  HB2 PRO A 294      -9.218  -2.986  27.081  1.00  0.00           H  
ATOM   4491  HB3 PRO A 294      -8.594  -2.681  25.433  1.00  0.00           H  
ATOM   4492  HG2 PRO A 294      -7.994  -4.949  27.308  1.00  0.00           H  
ATOM   4493  HG3 PRO A 294      -8.346  -4.979  25.557  1.00  0.00           H  
ATOM   4494  HD2 PRO A 294      -6.196  -4.317  24.980  1.00  0.00           H  
ATOM   4495  HD3 PRO A 294      -5.824  -5.142  26.525  1.00  0.00           H  
ATOM   4496  N   ASN A 295      -7.022  -2.929  29.362  1.00 18.90           N  
ATOM   4497  CA  ASN A 295      -7.199  -2.800  30.815  1.00 20.31           C  
ATOM   4498  C   ASN A 295      -6.006  -3.438  31.537  1.00 19.80           C  
ATOM   4499  O   ASN A 295      -6.144  -4.477  32.185  1.00 20.00           O  
ATOM   4500  CB  ASN A 295      -8.529  -3.447  31.234  1.00 21.88           C  
ATOM   4501  CG  ASN A 295      -8.981  -3.033  32.629  1.00 23.28           C  
ATOM   4502  ND2 ASN A 295     -10.285  -3.127  32.872  1.00 24.78           N  
ATOM   4503  OD1 ASN A 295      -8.178  -2.635  33.476  1.00 25.46           O  
ATOM   4504  H   ASN A 295      -6.606  -3.773  28.995  1.00  0.00           H  
ATOM   4505  HA  ASN A 295      -7.233  -1.740  31.068  1.00  0.00           H  
ATOM   4506  HB2 ASN A 295      -9.298  -3.154  30.519  1.00  0.00           H  
ATOM   4507  HB3 ASN A 295      -8.417  -4.531  31.207  1.00  0.00           H  
ATOM   4508 HD21 ASN A 295     -10.910  -3.458  32.151  1.00  0.00           H  
ATOM   4509 HD22 ASN A 295     -10.650  -2.868  33.777  1.00  0.00           H  
ATOM   4510  N   PRO A 296      -4.820  -2.812  31.424  1.00 19.14           N  
ATOM   4511  CA  PRO A 296      -3.613  -3.446  31.949  1.00 19.09           C  
ATOM   4512  C   PRO A 296      -3.569  -3.495  33.475  1.00 19.21           C  
ATOM   4513  O   PRO A 296      -4.109  -2.609  34.139  1.00 19.06           O  
ATOM   4514  CB  PRO A 296      -2.487  -2.559  31.412  1.00 18.99           C  
ATOM   4515  CG  PRO A 296      -3.111  -1.221  31.246  1.00 19.01           C  
ATOM   4516  CD  PRO A 296      -4.552  -1.461  30.898  1.00 19.10           C  
ATOM   4517  HA  PRO A 296      -3.517  -4.453  31.543  1.00  0.00           H  
ATOM   4518  HB2 PRO A 296      -2.124  -2.935  30.456  1.00  0.00           H  
ATOM   4519  HB3 PRO A 296      -1.671  -2.508  32.132  1.00  0.00           H  
ATOM   4520  HG2 PRO A 296      -2.617  -0.672  30.444  1.00  0.00           H  
ATOM   4521  HG3 PRO A 296      -3.042  -0.660  32.178  1.00  0.00           H  
ATOM   4522  HD2 PRO A 296      -5.195  -0.723  31.377  1.00  0.00           H  
ATOM   4523  HD3 PRO A 296      -4.690  -1.440  29.817  1.00  0.00           H  
ATOM   4524  N   THR A 297      -2.932  -4.537  34.003  1.00 19.62           N  
ATOM   4525  CA  THR A 297      -2.659  -4.646  35.432  1.00 20.16           C  
ATOM   4526  C   THR A 297      -1.561  -3.659  35.826  1.00 20.48           C  
ATOM   4527  O   THR A 297      -0.935  -3.028  34.967  1.00 20.42           O  
ATOM   4528  CB  THR A 297      -2.242  -6.078  35.823  1.00 20.59           C  
ATOM   4529  CG2 THR A 297      -3.409  -7.041  35.658  1.00 20.71           C  
ATOM   4530  OG1 THR A 297      -1.147  -6.502  35.003  1.00 21.53           O  
ATOM   4531  H   THR A 297      -2.626  -5.280  33.392  1.00  0.00           H  
ATOM   4532  HA  THR A 297      -3.567  -4.389  35.978  1.00  0.00           H  
ATOM   4533  HB  THR A 297      -1.925  -6.082  36.866  1.00  0.00           H  
ATOM   4534  HG1 THR A 297      -0.413  -5.893  35.109  1.00  0.00           H  
ATOM   4535 HG21 THR A 297      -3.094  -8.046  35.939  1.00  0.00           H  
ATOM   4536 HG22 THR A 297      -4.233  -6.726  36.299  1.00  0.00           H  
ATOM   4537 HG23 THR A 297      -3.736  -7.040  34.618  1.00  0.00           H  
ATOM   4538  N   VAL A 298      -1.344  -3.535  37.133  1.00 20.52           N  
ATOM   4539  CA  VAL A 298      -0.455  -2.519  37.707  1.00 20.53           C  
ATOM   4540  C   VAL A 298       0.940  -2.402  37.072  1.00 20.02           C  
ATOM   4541  O   VAL A 298       1.327  -1.298  36.678  1.00 20.12           O  
ATOM   4542  CB  VAL A 298      -0.347  -2.654  39.257  1.00 20.76           C  
ATOM   4543  CG1 VAL A 298       0.266  -3.986  39.689  1.00 21.03           C  
ATOM   4544  CG2 VAL A 298       0.432  -1.487  39.847  1.00 21.05           C  
ATOM   4545  H   VAL A 298      -1.814  -4.171  37.761  1.00  0.00           H  
ATOM   4546  HA  VAL A 298      -0.944  -1.562  37.526  1.00  0.00           H  
ATOM   4547  HB  VAL A 298      -1.358  -2.612  39.661  1.00  0.00           H  
ATOM   4548 HG11 VAL A 298      -0.306  -4.807  39.256  1.00  0.00           H  
ATOM   4549 HG12 VAL A 298       1.298  -4.040  39.342  1.00  0.00           H  
ATOM   4550 HG13 VAL A 298       0.243  -4.061  40.776  1.00  0.00           H  
ATOM   4551 HG21 VAL A 298      -0.021  -0.548  39.527  1.00  0.00           H  
ATOM   4552 HG22 VAL A 298       0.410  -1.549  40.935  1.00  0.00           H  
ATOM   4553 HG23 VAL A 298       1.465  -1.528  39.502  1.00  0.00           H  
ATOM   4554  N   GLN A 299       1.683  -3.505  36.964  1.00 20.14           N  
ATOM   4555  CA  GLN A 299       3.058  -3.434  36.454  1.00 20.22           C  
ATOM   4556  C   GLN A 299       3.077  -3.119  34.956  1.00 19.27           C  
ATOM   4557  O   GLN A 299       3.991  -2.440  34.489  1.00 19.08           O  
ATOM   4558  CB  GLN A 299       3.868  -4.709  36.758  1.00 21.21           C  
ATOM   4559  CG  GLN A 299       4.199  -4.944  38.235  1.00 22.41           C  
ATOM   4560  CD  GLN A 299       4.794  -3.730  38.936  1.00 23.39           C  
ATOM   4561  NE2 GLN A 299       6.041  -3.404  38.612  1.00 24.10           N  
ATOM   4562  OE1 GLN A 299       4.131  -3.087  39.755  1.00 25.16           O  
ATOM   4563  H   GLN A 299       1.296  -4.397  37.236  1.00  0.00           H  
ATOM   4564  HA  GLN A 299       3.551  -2.607  36.965  1.00  0.00           H  
ATOM   4565  HB2 GLN A 299       3.293  -5.564  36.403  1.00  0.00           H  
ATOM   4566  HB3 GLN A 299       4.802  -4.665  36.198  1.00  0.00           H  
ATOM   4567  HG2 GLN A 299       4.916  -5.763  38.300  1.00  0.00           H  
ATOM   4568  HG3 GLN A 299       3.287  -5.236  38.755  1.00  0.00           H  
ATOM   4569 HE21 GLN A 299       6.547  -3.955  37.934  1.00  0.00           H  
ATOM   4570 HE22 GLN A 299       6.483  -2.605  39.044  1.00  0.00           H  
ATOM   4571  N   LEU A 300       2.067  -3.589  34.221  1.00 18.55           N  
ATOM   4572  CA  LEU A 300       1.963  -3.295  32.779  1.00 17.95           C  
ATOM   4573  C   LEU A 300       1.568  -1.856  32.504  1.00 17.68           C  
ATOM   4574  O   LEU A 300       2.109  -1.233  31.588  1.00 16.46           O  
ATOM   4575  CB  LEU A 300       0.979  -4.233  32.064  1.00 18.11           C  
ATOM   4576  CG  LEU A 300       1.579  -5.469  31.403  1.00 18.34           C  
ATOM   4577  CD1 LEU A 300       0.455  -6.371  30.923  1.00 18.36           C  
ATOM   4578  CD2 LEU A 300       2.488  -5.098  30.235  1.00 18.11           C  
ATOM   4579  H   LEU A 300       1.359  -4.158  34.662  1.00  0.00           H  
ATOM   4580  HA  LEU A 300       2.948  -3.455  32.339  1.00  0.00           H  
ATOM   4581  HB2 LEU A 300       0.474  -3.656  31.290  1.00  0.00           H  
ATOM   4582  HB3 LEU A 300       0.233  -4.561  32.788  1.00  0.00           H  
ATOM   4583  HG  LEU A 300       2.167  -6.010  32.144  1.00  0.00           H  
ATOM   4584 HD11 LEU A 300       0.877  -7.257  30.449  1.00  0.00           H  
ATOM   4585 HD12 LEU A 300      -0.160  -5.832  30.203  1.00  0.00           H  
ATOM   4586 HD13 LEU A 300      -0.158  -6.671  31.773  1.00  0.00           H  
ATOM   4587 HD21 LEU A 300       3.291  -4.451  30.590  1.00  0.00           H  
ATOM   4588 HD22 LEU A 300       1.908  -4.574  29.476  1.00  0.00           H  
ATOM   4589 HD23 LEU A 300       2.915  -6.004  29.805  1.00  0.00           H  
ATOM   4590  N   ARG A 301       0.617  -1.333  33.275  1.00 17.52           N  
ATOM   4591  CA  ARG A 301       0.216   0.062  33.138  1.00 17.84           C  
ATOM   4592  C   ARG A 301       1.415   0.987  33.330  1.00 17.09           C  
ATOM   4593  O   ARG A 301       1.585   1.948  32.576  1.00 16.28           O  
ATOM   4594  CB  ARG A 301      -0.895   0.437  34.129  1.00 19.06           C  
ATOM   4595  CG  ARG A 301      -1.424   1.847  33.909  1.00 20.48           C  
ATOM   4596  CD  ARG A 301      -2.437   2.291  34.952  1.00 21.87           C  
ATOM   4597  NE  ARG A 301      -2.557   3.755  34.948  1.00 23.45           N  
ATOM   4598  CZ  ARG A 301      -1.796   4.608  35.646  1.00 24.48           C  
ATOM   4599  NH1 ARG A 301      -0.828   4.186  36.462  1.00 25.17           N1+
ATOM   4600  NH2 ARG A 301      -2.014   5.917  35.534  1.00 25.19           N  
ATOM   4601  H   ARG A 301       0.165  -1.913  33.967  1.00  0.00           H  
ATOM   4602  HA  ARG A 301      -0.167   0.208  32.128  1.00  0.00           H  
ATOM   4603  HB2 ARG A 301      -0.498   0.367  35.142  1.00  0.00           H  
ATOM   4604  HB3 ARG A 301      -1.718  -0.270  34.022  1.00  0.00           H  
ATOM   4605  HG2 ARG A 301      -1.900   1.887  32.929  1.00  0.00           H  
ATOM   4606  HG3 ARG A 301      -0.584   2.542  33.919  1.00  0.00           H  
ATOM   4607  HD2 ARG A 301      -2.109   1.959  35.937  1.00  0.00           H  
ATOM   4608  HD3 ARG A 301      -3.407   1.848  34.726  1.00  0.00           H  
ATOM   4609  HE  ARG A 301      -3.279   4.155  34.366  1.00  0.00           H  
ATOM   4610 HH11 ARG A 301      -0.649   3.197  36.564  1.00  0.00           H  
ATOM   4611 HH12 ARG A 301      -0.274   4.855  36.977  1.00  0.00           H  
ATOM   4612 HH21 ARG A 301      -1.449   6.570  36.058  1.00  0.00           H  
ATOM   4613 HH22 ARG A 301      -2.744   6.257  34.925  1.00  0.00           H  
ATOM   4614  N   LYS A 302       2.235   0.697  34.339  1.00 16.74           N  
ATOM   4615  CA  LYS A 302       3.438   1.484  34.583  1.00 16.57           C  
ATOM   4616  C   LYS A 302       4.425   1.401  33.418  1.00 15.00           C  
ATOM   4617  O   LYS A 302       4.951   2.427  32.978  1.00 14.21           O  
ATOM   4618  CB  LYS A 302       4.144   1.061  35.871  1.00 18.03           C  
ATOM   4619  CG  LYS A 302       5.211   2.066  36.268  1.00 19.65           C  
ATOM   4620  CD  LYS A 302       6.165   1.576  37.335  1.00 20.96           C  
ATOM   4621  CE  LYS A 302       7.246   2.628  37.559  1.00 21.74           C  
ATOM   4622  NZ  LYS A 302       7.752   2.638  38.957  1.00 22.48           N1+
ATOM   4623  H   LYS A 302       2.020  -0.081  34.945  1.00  0.00           H  
ATOM   4624  HA  LYS A 302       3.138   2.526  34.693  1.00  0.00           H  
ATOM   4625  HB2 LYS A 302       3.408   0.988  36.672  1.00  0.00           H  
ATOM   4626  HB3 LYS A 302       4.608   0.086  35.722  1.00  0.00           H  
ATOM   4627  HG2 LYS A 302       4.714   2.962  36.641  1.00  0.00           H  
ATOM   4628  HG3 LYS A 302       5.787   2.331  35.381  1.00  0.00           H  
ATOM   4629  HD2 LYS A 302       6.626   0.643  37.012  1.00  0.00           H  
ATOM   4630  HD3 LYS A 302       5.619   1.411  38.264  1.00  0.00           H  
ATOM   4631  HE2 LYS A 302       8.079   2.421  36.888  1.00  0.00           H  
ATOM   4632  HE3 LYS A 302       6.838   3.611  37.323  1.00  0.00           H  
ATOM   4633  HZ1 LYS A 302       8.463   3.349  39.053  1.00  0.00           H  
ATOM   4634  HZ2 LYS A 302       6.990   2.837  39.589  1.00  0.00           H  
ATOM   4635  HZ3 LYS A 302       8.147   1.735  39.179  1.00  0.00           H  
ATOM   4636  N   ALA A 303       4.683   0.184  32.945  1.00 13.74           N  
ATOM   4637  CA  ALA A 303       5.580  -0.025  31.804  1.00 13.00           C  
ATOM   4638  C   ALA A 303       5.054   0.659  30.535  1.00 12.39           C  
ATOM   4639  O   ALA A 303       5.824   1.279  29.796  1.00 11.78           O  
ATOM   4640  CB  ALA A 303       5.802  -1.510  31.563  1.00 12.91           C  
ATOM   4641  H   ALA A 303       4.250  -0.616  33.383  1.00  0.00           H  
ATOM   4642  HA  ALA A 303       6.543   0.422  32.050  1.00  0.00           H  
ATOM   4643  HB1 ALA A 303       6.470  -1.645  30.712  1.00  0.00           H  
ATOM   4644  HB2 ALA A 303       4.846  -1.991  31.354  1.00  0.00           H  
ATOM   4645  HB3 ALA A 303       6.248  -1.959  32.450  1.00  0.00           H  
ATOM   4646  N   LEU A 304       3.745   0.564  30.296  1.00 11.87           N  
ATOM   4647  CA  LEU A 304       3.124   1.273  29.168  1.00 11.73           C  
ATOM   4648  C   LEU A 304       3.355   2.778  29.257  1.00 11.75           C  
ATOM   4649  O   LEU A 304       3.790   3.399  28.291  1.00 11.70           O  
ATOM   4650  CB  LEU A 304       1.622   0.984  29.082  1.00 11.68           C  
ATOM   4651  CG  LEU A 304       1.238  -0.395  28.538  1.00 11.79           C  
ATOM   4652  CD1 LEU A 304      -0.130  -0.833  29.036  1.00 11.93           C  
ATOM   4653  CD2 LEU A 304       1.275  -0.378  27.016  1.00 11.83           C  
ATOM   4654  H   LEU A 304       3.170  -0.005  30.901  1.00  0.00           H  
ATOM   4655  HA  LEU A 304       3.588   0.915  28.249  1.00  0.00           H  
ATOM   4656  HB2 LEU A 304       1.206   1.075  30.085  1.00  0.00           H  
ATOM   4657  HB3 LEU A 304       1.162   1.743  28.449  1.00  0.00           H  
ATOM   4658  HG  LEU A 304       1.975  -1.117  28.889  1.00  0.00           H  
ATOM   4659 HD11 LEU A 304      -0.136  -0.839  30.126  1.00  0.00           H  
ATOM   4660 HD12 LEU A 304      -0.347  -1.835  28.667  1.00  0.00           H  
ATOM   4661 HD13 LEU A 304      -0.888  -0.140  28.672  1.00  0.00           H  
ATOM   4662 HD21 LEU A 304       0.472   0.256  26.640  1.00  0.00           H  
ATOM   4663 HD22 LEU A 304       2.235   0.014  26.681  1.00  0.00           H  
ATOM   4664 HD23 LEU A 304       1.145  -1.392  26.638  1.00  0.00           H  
ATOM   4665  N   ASN A 305       3.083   3.359  30.423  1.00 11.67           N  
ATOM   4666  CA  ASN A 305       3.229   4.806  30.596  1.00 11.80           C  
ATOM   4667  C   ASN A 305       4.675   5.276  30.435  1.00 11.35           C  
ATOM   4668  O   ASN A 305       4.918   6.323  29.830  1.00 11.13           O  
ATOM   4669  CB  ASN A 305       2.645   5.269  31.941  1.00 12.30           C  
ATOM   4670  CG  ASN A 305       1.130   5.370  31.917  1.00 12.86           C  
ATOM   4671  ND2 ASN A 305       0.516   5.239  33.088  1.00 13.47           N  
ATOM   4672  OD1 ASN A 305       0.518   5.578  30.866  1.00 13.50           O  
ATOM   4673  H   ASN A 305       2.771   2.794  31.200  1.00  0.00           H  
ATOM   4674  HA  ASN A 305       2.645   5.285  29.810  1.00  0.00           H  
ATOM   4675  HB2 ASN A 305       2.935   4.555  32.712  1.00  0.00           H  
ATOM   4676  HB3 ASN A 305       3.061   6.245  32.190  1.00  0.00           H  
ATOM   4677 HD21 ASN A 305       1.056   5.076  33.926  1.00  0.00           H  
ATOM   4678 HD22 ASN A 305      -0.491   5.303  33.140  1.00  0.00           H  
ATOM   4679  N   THR A 306       5.625   4.495  30.945  1.00 11.02           N  
ATOM   4680  CA  THR A 306       7.048   4.809  30.795  1.00 11.04           C  
ATOM   4681  C   THR A 306       7.452   4.813  29.314  1.00 10.49           C  
ATOM   4682  O   THR A 306       8.078   5.757  28.833  1.00 10.27           O  
ATOM   4683  CB  THR A 306       7.918   3.805  31.582  1.00 11.42           C  
ATOM   4684  CG2 THR A 306       9.410   4.042  31.354  1.00 11.52           C  
ATOM   4685  OG1 THR A 306       7.634   3.930  32.985  1.00 12.36           O  
ATOM   4686  H   THR A 306       5.357   3.662  31.450  1.00  0.00           H  
ATOM   4687  HA  THR A 306       7.223   5.805  31.200  1.00  0.00           H  
ATOM   4688  HB  THR A 306       7.668   2.794  31.260  1.00  0.00           H  
ATOM   4689  HG1 THR A 306       6.863   3.402  33.204  1.00  0.00           H  
ATOM   4690 HG21 THR A 306       9.986   3.314  31.926  1.00  0.00           H  
ATOM   4691 HG22 THR A 306       9.637   3.932  30.294  1.00  0.00           H  
ATOM   4692 HG23 THR A 306       9.672   5.049  31.679  1.00  0.00           H  
ATOM   4693  N   ASN A 307       7.086   3.749  28.608  1.00 10.22           N  
ATOM   4694  CA  ASN A 307       7.403   3.619  27.181  1.00 10.16           C  
ATOM   4695  C   ASN A 307       6.657   4.612  26.296  1.00 10.06           C  
ATOM   4696  O   ASN A 307       7.204   5.061  25.291  1.00  9.81           O  
ATOM   4697  CB  ASN A 307       7.170   2.183  26.717  1.00 10.11           C  
ATOM   4698  CG  ASN A 307       8.283   1.263  27.159  1.00 10.25           C  
ATOM   4699  ND2 ASN A 307       8.026   0.450  28.183  1.00 10.43           N  
ATOM   4700  OD1 ASN A 307       9.380   1.308  26.608  1.00 10.25           O  
ATOM   4701  H   ASN A 307       6.575   3.008  29.066  1.00  0.00           H  
ATOM   4702  HA  ASN A 307       8.467   3.825  27.068  1.00  0.00           H  
ATOM   4703  HB2 ASN A 307       7.112   2.169  25.629  1.00  0.00           H  
ATOM   4704  HB3 ASN A 307       6.227   1.824  27.129  1.00  0.00           H  
ATOM   4705 HD21 ASN A 307       8.743  -0.173  28.526  1.00  0.00           H  
ATOM   4706 HD22 ASN A 307       7.114   0.457  28.617  1.00  0.00           H  
ATOM   4707  N   LEU A 308       5.426   4.956  26.671  1.00 10.13           N  
ATOM   4708  CA  LEU A 308       4.680   6.008  25.981  1.00 10.39           C  
ATOM   4709  C   LEU A 308       5.308   7.395  26.174  1.00 10.65           C  
ATOM   4710  O   LEU A 308       5.293   8.211  25.246  1.00 10.52           O  
ATOM   4711  CB  LEU A 308       3.215   6.014  26.422  1.00 10.33           C  
ATOM   4712  CG  LEU A 308       2.348   4.875  25.875  1.00 10.30           C  
ATOM   4713  CD1 LEU A 308       1.058   4.772  26.675  1.00 10.37           C  
ATOM   4714  CD2 LEU A 308       2.051   5.073  24.393  1.00 10.37           C  
ATOM   4715  H   LEU A 308       4.997   4.479  27.451  1.00  0.00           H  
ATOM   4716  HA  LEU A 308       4.702   5.782  24.915  1.00  0.00           H  
ATOM   4717  HB2 LEU A 308       2.772   6.956  26.098  1.00  0.00           H  
ATOM   4718  HB3 LEU A 308       3.184   5.977  27.511  1.00  0.00           H  
ATOM   4719  HG  LEU A 308       2.898   3.941  25.991  1.00  0.00           H  
ATOM   4720 HD11 LEU A 308       0.448   3.960  26.279  1.00  0.00           H  
ATOM   4721 HD12 LEU A 308       0.508   5.710  26.599  1.00  0.00           H  
ATOM   4722 HD13 LEU A 308       1.294   4.573  27.720  1.00  0.00           H  
ATOM   4723 HD21 LEU A 308       2.988   5.144  23.840  1.00  0.00           H  
ATOM   4724 HD22 LEU A 308       1.474   4.226  24.022  1.00  0.00           H  
ATOM   4725 HD23 LEU A 308       1.478   5.990  24.257  1.00  0.00           H  
ATOM   4726  N   ASP A 309       5.860   7.663  27.361  1.00 11.04           N  
ATOM   4727  CA  ASP A 309       6.621   8.907  27.582  1.00 11.57           C  
ATOM   4728  C   ASP A 309       7.864   8.951  26.685  1.00 11.17           C  
ATOM   4729  O   ASP A 309       8.162   9.981  26.073  1.00 11.05           O  
ATOM   4730  CB  ASP A 309       7.057   9.062  29.049  1.00 12.37           C  
ATOM   4731  CG  ASP A 309       5.915   9.447  29.982  1.00 13.25           C  
ATOM   4732  OD1 ASP A 309       4.864   9.927  29.516  1.00 14.31           O  
ATOM   4733  OD2 ASP A 309       6.086   9.271  31.210  1.00 14.27           O1-
ATOM   4734  H   ASP A 309       5.754   7.003  28.119  1.00  0.00           H  
ATOM   4735  HA  ASP A 309       5.981   9.751  27.323  1.00  0.00           H  
ATOM   4736  HB2 ASP A 309       7.822   9.836  29.102  1.00  0.00           H  
ATOM   4737  HB3 ASP A 309       7.486   8.120  29.389  1.00  0.00           H  
ATOM   4738  N   PHE A 310       8.578   7.829  26.603  1.00 11.05           N  
ATOM   4739  CA  PHE A 310       9.745   7.728  25.721  1.00 10.93           C  
ATOM   4740  C   PHE A 310       9.358   7.907  24.251  1.00 10.67           C  
ATOM   4741  O   PHE A 310      10.033   8.626  23.519  1.00 10.75           O  
ATOM   4742  CB  PHE A 310      10.485   6.396  25.912  1.00 11.05           C  
ATOM   4743  CG  PHE A 310      11.067   6.185  27.300  1.00 11.26           C  
ATOM   4744  CD1 PHE A 310      11.342   7.253  28.165  1.00 11.51           C  
ATOM   4745  CD2 PHE A 310      11.377   4.897  27.728  1.00 11.47           C  
ATOM   4746  CE1 PHE A 310      11.883   7.022  29.424  1.00 11.65           C  
ATOM   4747  CE2 PHE A 310      11.921   4.665  28.984  1.00 11.59           C  
ATOM   4748  CZ  PHE A 310      12.178   5.731  29.829  1.00 11.67           C  
ATOM   4749  H   PHE A 310       8.310   7.031  27.160  1.00  0.00           H  
ATOM   4750  HA  PHE A 310      10.432   8.532  25.985  1.00  0.00           H  
ATOM   4751  HB2 PHE A 310       9.783   5.586  25.712  1.00  0.00           H  
ATOM   4752  HB3 PHE A 310      11.295   6.341  25.184  1.00  0.00           H  
ATOM   4753  HD1 PHE A 310      11.132   8.264  27.850  1.00  0.00           H  
ATOM   4754  HD2 PHE A 310      11.191   4.061  27.070  1.00  0.00           H  
ATOM   4755  HE1 PHE A 310      12.074   7.852  30.089  1.00  0.00           H  
ATOM   4756  HE2 PHE A 310      12.143   3.657  29.301  1.00  0.00           H  
ATOM   4757  HZ  PHE A 310      12.608   5.556  30.804  1.00  0.00           H  
ATOM   4758  N   LEU A 311       8.256   7.283  23.837  1.00 10.58           N  
ATOM   4759  CA  LEU A 311       7.732   7.460  22.477  1.00 10.54           C  
ATOM   4760  C   LEU A 311       7.523   8.930  22.157  1.00 10.91           C  
ATOM   4761  O   LEU A 311       7.921   9.401  21.092  1.00 10.39           O  
ATOM   4762  CB  LEU A 311       6.401   6.724  22.305  1.00 10.36           C  
ATOM   4763  CG  LEU A 311       5.722   6.842  20.930  1.00 10.34           C  
ATOM   4764  CD1 LEU A 311       6.460   6.019  19.888  1.00 10.45           C  
ATOM   4765  CD2 LEU A 311       4.261   6.432  21.006  1.00 10.39           C  
ATOM   4766  H   LEU A 311       7.768   6.672  24.476  1.00  0.00           H  
ATOM   4767  HA  LEU A 311       8.452   7.048  21.770  1.00  0.00           H  
ATOM   4768  HB2 LEU A 311       5.708   7.115  23.050  1.00  0.00           H  
ATOM   4769  HB3 LEU A 311       6.566   5.667  22.514  1.00  0.00           H  
ATOM   4770  HG  LEU A 311       5.763   7.887  20.623  1.00  0.00           H  
ATOM   4771 HD11 LEU A 311       7.504   6.330  19.851  1.00  0.00           H  
ATOM   4772 HD12 LEU A 311       6.405   4.963  20.153  1.00  0.00           H  
ATOM   4773 HD13 LEU A 311       6.001   6.173  18.912  1.00  0.00           H  
ATOM   4774 HD21 LEU A 311       3.753   7.035  21.759  1.00  0.00           H  
ATOM   4775 HD22 LEU A 311       3.789   6.589  20.036  1.00  0.00           H  
ATOM   4776 HD23 LEU A 311       4.193   5.379  21.277  1.00  0.00           H  
ATOM   4777  N   PHE A 312       6.894   9.651  23.081  1.00 11.51           N  
ATOM   4778  CA  PHE A 312       6.609  11.068  22.865  1.00 12.32           C  
ATOM   4779  C   PHE A 312       7.867  11.925  22.675  1.00 12.71           C  
ATOM   4780  O   PHE A 312       7.815  12.929  21.960  1.00 12.91           O  
ATOM   4781  CB  PHE A 312       5.729  11.642  23.982  1.00 12.67           C  
ATOM   4782  CG  PHE A 312       5.273  13.047  23.711  1.00 13.08           C  
ATOM   4783  CD1 PHE A 312       4.363  13.307  22.692  1.00 13.28           C  
ATOM   4784  CD2 PHE A 312       5.791  14.116  24.433  1.00 13.53           C  
ATOM   4785  CE1 PHE A 312       3.953  14.605  22.418  1.00 13.60           C  
ATOM   4786  CE2 PHE A 312       5.386  15.415  24.163  1.00 13.62           C  
ATOM   4787  CZ  PHE A 312       4.469  15.660  23.154  1.00 13.73           C  
ATOM   4788  H   PHE A 312       6.609   9.212  23.945  1.00  0.00           H  
ATOM   4789  HA  PHE A 312       6.035  11.139  21.941  1.00  0.00           H  
ATOM   4790  HB2 PHE A 312       6.300  11.636  24.911  1.00  0.00           H  
ATOM   4791  HB3 PHE A 312       4.853  11.005  24.103  1.00  0.00           H  
ATOM   4792  HD1 PHE A 312       3.970  12.489  22.106  1.00  0.00           H  
ATOM   4793  HD2 PHE A 312       6.516  13.933  25.212  1.00  0.00           H  
ATOM   4794  HE1 PHE A 312       3.234  14.792  21.634  1.00  0.00           H  
ATOM   4795  HE2 PHE A 312       5.786  16.236  24.740  1.00  0.00           H  
ATOM   4796  HZ  PHE A 312       4.157  16.672  22.941  1.00  0.00           H  
ATOM   4797  N   GLN A 313       8.994  11.531  23.279  1.00 13.35           N  
ATOM   4798  CA  GLN A 313      10.283  12.207  23.021  1.00 14.20           C  
ATOM   4799  C   GLN A 313      10.691  12.185  21.545  1.00 14.63           C  
ATOM   4800  O   GLN A 313      11.396  13.085  21.082  1.00 14.83           O  
ATOM   4801  CB  GLN A 313      11.426  11.578  23.815  1.00 14.87           C  
ATOM   4802  CG  GLN A 313      11.342  11.742  25.319  1.00 15.32           C  
ATOM   4803  CD  GLN A 313      12.554  11.157  26.023  1.00 15.87           C  
ATOM   4804  NE2 GLN A 313      12.323  10.506  27.154  1.00 16.36           N  
ATOM   4805  OE1 GLN A 313      13.687  11.284  25.549  1.00 16.80           O  
ATOM   4806  H   GLN A 313       8.963  10.755  23.925  1.00  0.00           H  
ATOM   4807  HA  GLN A 313      10.188  13.248  23.331  1.00  0.00           H  
ATOM   4808  HB2 GLN A 313      12.358  12.032  23.479  1.00  0.00           H  
ATOM   4809  HB3 GLN A 313      11.460  10.513  23.586  1.00  0.00           H  
ATOM   4810  HG2 GLN A 313      11.277  12.804  25.554  1.00  0.00           H  
ATOM   4811  HG3 GLN A 313      10.444  11.242  25.682  1.00  0.00           H  
ATOM   4812 HE21 GLN A 313      11.380  10.423  27.505  1.00  0.00           H  
ATOM   4813 HE22 GLN A 313      13.090  10.093  27.665  1.00  0.00           H  
ATOM   4814  N   GLY A 314      10.277  11.136  20.835  1.00 14.86           N  
ATOM   4815  CA  GLY A 314      10.525  10.985  19.408  1.00 15.49           C  
ATOM   4816  C   GLY A 314       9.556  11.696  18.475  1.00 16.04           C  
ATOM   4817  O   GLY A 314       9.748  11.669  17.260  1.00 15.62           O  
ATOM   4818  H   GLY A 314       9.764  10.408  21.311  1.00  0.00           H  
ATOM   4819  HA2 GLY A 314      11.525  11.368  19.203  1.00  0.00           H  
ATOM   4820  HA3 GLY A 314      10.511   9.922  19.169  1.00  0.00           H  
ATOM   4821  N   VAL A 315       8.522  12.331  19.028  1.00 17.19           N  
ATOM   4822  CA  VAL A 315       7.486  12.989  18.235  1.00 18.65           C  
ATOM   4823  C   VAL A 315       7.952  14.407  17.924  1.00 20.29           C  
ATOM   4824  O   VAL A 315       8.426  15.118  18.814  1.00 20.31           O  
ATOM   4825  CB  VAL A 315       6.128  12.998  18.983  1.00 18.61           C  
ATOM   4826  CG1 VAL A 315       5.086  13.845  18.258  1.00 18.99           C  
ATOM   4827  CG2 VAL A 315       5.621  11.570  19.154  1.00 18.58           C  
ATOM   4828  H   VAL A 315       8.452  12.358  20.035  1.00  0.00           H  
ATOM   4829  HA  VAL A 315       7.366  12.447  17.297  1.00  0.00           H  
ATOM   4830  HB  VAL A 315       6.286  13.425  19.973  1.00  0.00           H  
ATOM   4831 HG11 VAL A 315       5.460  14.862  18.142  1.00  0.00           H  
ATOM   4832 HG12 VAL A 315       4.164  13.861  18.839  1.00  0.00           H  
ATOM   4833 HG13 VAL A 315       4.889  13.416  17.275  1.00  0.00           H  
ATOM   4834 HG21 VAL A 315       6.374  10.976  19.673  1.00  0.00           H  
ATOM   4835 HG22 VAL A 315       4.700  11.579  19.738  1.00  0.00           H  
ATOM   4836 HG23 VAL A 315       5.426  11.134  18.174  1.00  0.00           H  
ATOM   4837  N   ALA A 316       7.806  14.807  16.661  1.00 22.55           N  
ATOM   4838  CA  ALA A 316       8.191  16.146  16.210  1.00 24.15           C  
ATOM   4839  C   ALA A 316       7.498  17.224  17.036  1.00 25.56           C  
ATOM   4840  O   ALA A 316       6.345  17.057  17.447  1.00 26.24           O  
ATOM   4841  CB  ALA A 316       7.862  16.329  14.735  1.00 24.72           C  
ATOM   4842  H   ALA A 316       7.415  14.162  15.989  1.00  0.00           H  
ATOM   4843  HA  ALA A 316       9.268  16.255  16.338  1.00  0.00           H  
ATOM   4844  HB1 ALA A 316       8.155  17.330  14.418  1.00  0.00           H  
ATOM   4845  HB2 ALA A 316       8.405  15.589  14.147  1.00  0.00           H  
ATOM   4846  HB3 ALA A 316       6.791  16.199  14.583  1.00  0.00           H  
ATOM   4847  N   ALA A 317       8.213  18.321  17.276  1.00 27.14           N  
ATOM   4848  CA  ALA A 317       7.703  19.440  18.072  1.00 27.63           C  
ATOM   4849  C   ALA A 317       6.397  19.984  17.500  1.00 27.75           C  
ATOM   4850  O   ALA A 317       6.205  20.004  16.281  1.00 28.11           O  
ATOM   4851  CB  ALA A 317       8.743  20.551  18.148  1.00 28.09           C  
ATOM   4852  H   ALA A 317       9.146  18.384  16.893  1.00  0.00           H  
ATOM   4853  HA  ALA A 317       7.511  19.081  19.083  1.00  0.00           H  
ATOM   4854  HB1 ALA A 317       8.351  21.376  18.742  1.00  0.00           H  
ATOM   4855  HB2 ALA A 317       8.971  20.904  17.142  1.00  0.00           H  
ATOM   4856  HB3 ALA A 317       9.651  20.167  18.613  1.00  0.00           H  
ATOM   4857  N   GLY A 318       5.502  20.407  18.390  1.00 27.65           N  
ATOM   4858  CA  GLY A 318       4.194  20.931  18.000  1.00 27.10           C  
ATOM   4859  C   GLY A 318       3.013  20.021  18.292  1.00 26.44           C  
ATOM   4860  O   GLY A 318       1.872  20.488  18.271  1.00 27.11           O  
ATOM   4861  H   GLY A 318       5.735  20.364  19.372  1.00  0.00           H  
ATOM   4862  HA2 GLY A 318       4.215  21.121  16.927  1.00  0.00           H  
ATOM   4863  HA3 GLY A 318       4.035  21.878  18.515  1.00  0.00           H  
ATOM   4864  N   CYS A 319       3.262  18.733  18.547  1.00 24.83           N  
ATOM   4865  CA  CYS A 319       2.190  17.810  18.929  1.00 23.73           C  
ATOM   4866  C   CYS A 319       1.991  17.793  20.445  1.00 22.97           C  
ATOM   4867  O   CYS A 319       2.914  18.063  21.213  1.00 23.81           O  
ATOM   4868  CB  CYS A 319       2.463  16.387  18.421  1.00 23.33           C  
ATOM   4869  SG  CYS A 319       2.681  16.190  16.629  1.00 23.27           S  
ATOM   4870  H   CYS A 319       4.209  18.389  18.475  1.00  0.00           H  
ATOM   4871  HA  CYS A 319       1.265  18.160  18.471  1.00  0.00           H  
ATOM   4872  HB2 CYS A 319       3.373  16.032  18.905  1.00  0.00           H  
ATOM   4873  HB3 CYS A 319       1.638  15.748  18.736  1.00  0.00           H  
ATOM   4874  N   THR A 320       0.765  17.473  20.846  1.00 21.67           N  
ATOM   4875  CA  THR A 320       0.356  17.367  22.244  1.00 21.11           C  
ATOM   4876  C   THR A 320       0.407  15.891  22.634  1.00 19.76           C  
ATOM   4877  O   THR A 320      -0.096  15.042  21.897  1.00 19.44           O  
ATOM   4878  CB  THR A 320      -1.084  17.902  22.406  1.00 21.78           C  
ATOM   4879  CG2 THR A 320      -1.589  17.795  23.849  1.00 22.14           C  
ATOM   4880  OG1 THR A 320      -1.124  19.273  21.994  1.00 22.49           O  
ATOM   4881  H   THR A 320       0.070  17.291  20.136  1.00  0.00           H  
ATOM   4882  HA  THR A 320       1.037  17.940  22.873  1.00  0.00           H  
ATOM   4883  HB  THR A 320      -1.746  17.324  21.761  1.00  0.00           H  
ATOM   4884  HG1 THR A 320      -2.027  19.596  22.044  1.00  0.00           H  
ATOM   4885 HG21 THR A 320      -2.605  18.184  23.909  1.00  0.00           H  
ATOM   4886 HG22 THR A 320      -0.939  18.374  24.505  1.00  0.00           H  
ATOM   4887 HG23 THR A 320      -1.581  16.750  24.160  1.00  0.00           H  
ATOM   4888  N   GLN A 321       1.008  15.588  23.785  1.00 18.11           N  
ATOM   4889  CA  GLN A 321       1.050  14.216  24.292  1.00 17.30           C  
ATOM   4890  C   GLN A 321      -0.349  13.769  24.701  1.00 17.39           C  
ATOM   4891  O   GLN A 321      -1.122  14.561  25.249  1.00 17.17           O  
ATOM   4892  CB  GLN A 321       2.011  14.104  25.480  1.00 16.53           C  
ATOM   4893  CG  GLN A 321       2.214  12.685  25.994  1.00 16.17           C  
ATOM   4894  CD  GLN A 321       3.369  12.551  26.972  1.00 15.97           C  
ATOM   4895  NE2 GLN A 321       3.622  11.325  27.404  1.00 15.60           N  
ATOM   4896  OE1 GLN A 321       4.025  13.532  27.334  1.00 15.70           O  
ATOM   4897  H   GLN A 321       1.445  16.324  24.321  1.00  0.00           H  
ATOM   4898  HA  GLN A 321       1.405  13.562  23.495  1.00  0.00           H  
ATOM   4899  HB2 GLN A 321       2.980  14.497  25.172  1.00  0.00           H  
ATOM   4900  HB3 GLN A 321       1.629  14.718  26.296  1.00  0.00           H  
ATOM   4901  HG2 GLN A 321       1.300  12.366  26.495  1.00  0.00           H  
ATOM   4902  HG3 GLN A 321       2.396  12.027  25.144  1.00  0.00           H  
ATOM   4903 HE21 GLN A 321       3.060  10.550  27.082  1.00  0.00           H  
ATOM   4904 HE22 GLN A 321       4.377  11.165  28.056  1.00  0.00           H  
ATOM   4905  N   VAL A 322      -0.663  12.505  24.423  1.00 17.42           N  
ATOM   4906  CA  VAL A 322      -1.932  11.902  24.838  1.00 17.99           C  
ATOM   4907  C   VAL A 322      -1.665  10.816  25.871  1.00 18.52           C  
ATOM   4908  O   VAL A 322      -0.596  10.194  25.879  1.00 18.57           O  
ATOM   4909  CB  VAL A 322      -2.763  11.365  23.648  1.00 18.31           C  
ATOM   4910  CG1 VAL A 322      -3.134  12.509  22.717  1.00 18.51           C  
ATOM   4911  CG2 VAL A 322      -2.031  10.267  22.883  1.00 18.25           C  
ATOM   4912  H   VAL A 322      -0.002  11.942  23.907  1.00  0.00           H  
ATOM   4913  HA  VAL A 322      -2.521  12.680  25.325  1.00  0.00           H  
ATOM   4914  HB  VAL A 322      -3.685  10.941  24.045  1.00  0.00           H  
ATOM   4915 HG11 VAL A 322      -3.719  12.123  21.882  1.00  0.00           H  
ATOM   4916 HG12 VAL A 322      -2.226  12.978  22.338  1.00  0.00           H  
ATOM   4917 HG13 VAL A 322      -3.723  13.246  23.263  1.00  0.00           H  
ATOM   4918 HG21 VAL A 322      -1.774   9.457  23.566  1.00  0.00           H  
ATOM   4919 HG22 VAL A 322      -1.120  10.675  22.445  1.00  0.00           H  
ATOM   4920 HG23 VAL A 322      -2.675   9.884  22.092  1.00  0.00           H  
ATOM   4921  N   PHE A 323      -2.656  10.602  26.733  1.00 18.57           N  
ATOM   4922  CA  PHE A 323      -2.503   9.803  27.939  1.00 18.92           C  
ATOM   4923  C   PHE A 323      -3.644   8.793  28.049  1.00 19.31           C  
ATOM   4924  O   PHE A 323      -4.656   9.065  28.705  1.00 19.63           O  
ATOM   4925  CB  PHE A 323      -2.470  10.732  29.150  1.00 19.02           C  
ATOM   4926  CG  PHE A 323      -1.289  11.657  29.156  1.00 19.15           C  
ATOM   4927  CD1 PHE A 323      -0.048  11.207  29.593  1.00 19.13           C  
ATOM   4928  CD2 PHE A 323      -1.411  12.973  28.721  1.00 19.21           C  
ATOM   4929  CE1 PHE A 323       1.049  12.055  29.604  1.00 19.20           C  
ATOM   4930  CE2 PHE A 323      -0.315  13.826  28.727  1.00 19.31           C  
ATOM   4931  CZ  PHE A 323       0.916  13.364  29.168  1.00 19.23           C  
ATOM   4932  H   PHE A 323      -3.558  11.014  26.541  1.00  0.00           H  
ATOM   4933  HA  PHE A 323      -1.558   9.262  27.885  1.00  0.00           H  
ATOM   4934  HB2 PHE A 323      -2.436  10.122  30.053  1.00  0.00           H  
ATOM   4935  HB3 PHE A 323      -3.383  11.327  29.162  1.00  0.00           H  
ATOM   4936  HD1 PHE A 323       0.063  10.186  29.927  1.00  0.00           H  
ATOM   4937  HD2 PHE A 323      -2.368  13.335  28.375  1.00  0.00           H  
ATOM   4938  HE1 PHE A 323       2.006  11.696  29.952  1.00  0.00           H
[truncated: 12,548 more chars]
